# Supplementary material for: Di-μ-chlorido-bis­[(2-amino­benzamide-κ2 N 2,O)chlorido­copper(II)]
Source: Acta Crystallogr Sect E Struct Rep Online. 2013 Aug 10;69(Pt 9):m488. doi: 10.1107/S1600536813021879 (PMC3884402; doi:10.1107/S1600536813021879)
Supplement: Supplementary file 1 [file e-69-0m488-sup1.cif]

##############################################################################
#                                                                            #
# This CIF contains the data in a paper accepted for publication in          #
# Acta Crystallographica Section E. It conforms to the requirements of       #
# Notes for Authors for Acta Crystallographica Section E, and has been       #
# peer reviewed under the auspices of the IUCr Commission on Journals.       #
#                                                                            #
# Full details of the Crystallographic Information File format               #
# are given in the paper "The Crystallographic Information File (CIF):       #
# a New Standard Archive File for Crystallography" by S. R. Hall, F. H.      #
# Allen and I. D. Brown [Acta Cryst. (1991), A47, 655-685].                  #
#                                                                            #
# The current version of the core CIF dictionary is obtainable from          #
# ftp://ftp.iucr.org/pub/cif_core.dic.                                       #
#                                                                            #
# Software is freely available for graphical display of the structure(s)     #
# in this CIF. For information consult the CIF software page                 #
# http://www.iucr.org/resources/cif/software.                                #
#                                                                            #
# This file may be used for bona fide research purposes within the           #
# scientific community so long as proper attribution is given to the journal # 
# article from which it was obtained.                                        #
#                                                                            #
##############################################################################
data_I
_audit_creation_method     'WinGX routine CIF_UPDATE'
_audit_conform_dict_name     cif_core.dic
_audit_conform_dict_version     2.3
_journal_date_recd_electronic     2013-08-02
_journal_date_accepted     2013-08-05
_journal_name_full     'Acta Crystallographica, Section E'
_journal_year     2013
_journal_volume     69
_journal_issue      9
_journal_page_first     m488
_journal_page_last     m488
_journal_paper_category     QM
_journal_paper_doi     10.1107/S1600536813021879
_journal_coeditor_code     HG5337
_publ_contact_author_name     'Sofiane, Bouacida '
_publ_contact_author_address
;
Unit\'e de recherche de CHimie de l'Environnement et Mol\'eculaire Structurale,
CHEMS, Universit\'e Constantine 1
25000 Algeria
;
_publ_contact_author_email     bouacida_sofiane@yahoo.fr
_publ_contact_author_fax     '00 (213) 31 81 88 16'
_publ_contact_author_phone     '00 (213) 74 45 27 14'
_publ_section_title
;\
Di-\m-chlorido-bis[(2-aminobenzamide-\k^2^<i>N</i>^2^,<i>O</i>)\
chloridocopper(II)]
;
loop_
    _publ_author_name
    _publ_author_footnote
    _publ_author_address
    'Damous, Maamar' .
;
Unit\'e de Recherche de Chimie de l'Environnement et Mol\'eculaire Structurale,
CHEMS, Universit\'e Constantine 1
25000 Algeria
;
    'D\'en\`es, George' .
;
Laboratory of Solid State Chemistry and M\"ossbauer Spectroscopy
Laboratories for Inorganic Materials
Department of Chemistry and Biochemistry
Concordia University
Montreal
Quebec
Canada H3G 1M8
;
    'Bouacida, Sofiane' .
;
Unit\'e de Recherche de Chimie de l'Environnement et Mol\'eculaire Structurale,
CHEMS, Universit\'e Constantine 1
25000 Algeria
D\'epartement Sciences de la Mati\`ere,
Facult\'e des Sciences Exactes et Sciences de la Nature et de la Vie,
Universit\'e Oum El Bouaghi 04000,
Algeria
;
    'Hamlaoui, Meriem' .
;
Unit\'e de Recherche de Chimie de l'Environnement et Mol\'eculaire Structurale,
CHEMS, Universit\'e Constantine 1
25000 Algeria
;
    'Merazig, Hocine' .
;
Unit\'e de Recherche de Chimie de l'Environnement et Mol\'eculaire Structurale,
CHEMS, Universit\'e Constantine 1
25000 Algeria
;
    'Daran, Jean-Claude' .
;
Laboratoire de Chimie de Coordination
UPR CNRS 8241
205 route de Narbonne
31077 Toulouse cedex, France
;
_chemical_name_systematic
;\
Di-\m-chlorido-bis[(2-aminobenzamide-\
\k^2^<i>N</i>^2^,<i>O</i>)chloridocopper(II)]
;
_chemical_formula_moiety     'C14 H16 Cl4 Cu2 N4 O2'
_chemical_formula_sum     'C14 H16 Cl4 Cu2 N4 O2'
_chemical_formula_iupac     '[Cu2 Cl4 (C7 H8 N2 O1)2]'
_chemical_formula_weight     541.21
_symmetry_cell_setting     monoclinic
_symmetry_space_group_name_H-M     'P 21/c'
_symmetry_space_group_name_Hall     '-P 2ybc'
loop_
    _symmetry_equiv_pos_site_id
    _symmetry_equiv_pos_as_xyz
    1 x,y,z
    2 -x,1/2+y,1/2-z
    3 -x,-y,-z
    4 x,1/2-y,1/2+z
_cell_length_a     8.1888(5)
_cell_length_b     13.8545(6)
_cell_length_c     8.1592(4)
_cell_angle_alpha     90
_cell_angle_beta     98.771(5)
_cell_angle_gamma     90
_cell_volume     914.85(8)
_cell_formula_units_Z     2
_cell_measurement_reflns_used     3363
_cell_measurement_theta_min     2.909
_cell_measurement_theta_max     28.185
_cell_measurement_temperature     180(2)
_exptl_crystal_description     Cube
_exptl_crystal_colour     Green
_exptl_crystal_size_max     0.15
_exptl_crystal_size_mid     0.13
_exptl_crystal_size_min     0.12
_exptl_crystal_density_diffrn     1.965
_exptl_crystal_density_method     'not measured'
_exptl_crystal_F_000     540
_exptl_absorpt_coefficient_mu     2.926
_exptl_absorpt_correction_type     multi-scan
_exptl_absorpt_process_details
;
(CrysAlis PRO; Agilent, 2011)
;
_exptl_absorpt_correction_T_min     0.69858
_exptl_absorpt_correction_T_max     1
_exptl_special_details
;
Absorption correction: empirical using spherical harmonics,
implemented in SCALE3 ABSPACK scaling algorithm
CrysAlis PRO (Agilent, 2011).
;
_diffrn_ambient_temperature     180(2)
_diffrn_radiation_type     MoK\a
_diffrn_radiation_wavelength     0.71073
_diffrn_radiation_source     'fine-focus sealed tube'
_diffrn_radiation_monochromator     graphite
_diffrn_measurement_device_type     'Agilent Xcalibur (Sapphire1)'
_diffrn_measurement_method     '\w scans'
_diffrn_detector_area_resol_mean     8.2632
_diffrn_reflns_number     5578
_diffrn_reflns_av_R_equivalents     0.0221
_diffrn_reflns_theta_min     2.91
_diffrn_reflns_theta_max     28.25
_diffrn_reflns_theta_full     25
_diffrn_measured_fraction_theta_max     0.908
_diffrn_measured_fraction_theta_full     0.998
_diffrn_reflns_limit_h_min     -9
_diffrn_reflns_limit_h_max     10
_diffrn_reflns_limit_k_min     -17
_diffrn_reflns_limit_k_max     18
_diffrn_reflns_limit_l_min     -10
_diffrn_reflns_limit_l_max     10
_refine_special_details
;
Refinement of <i>F</i>^2^ against ALL reflections. The weighted <i>R</i>-factor
<i>wR</i> and goodness of fit <i>S</i> are based on <i>F</i>^2^, conventional
<i>R</i>-factors <i>R</i> are based on <i>F</i>, with <i>F</i> set to zero for
negative <i>F</i>^2^. The threshold expression of <i>F</i>^2^ >
\s(<i>F</i>^2^) is used only for calculating <i>R</i>-factors(gt) <i>etc</i>.
and is not relevant to the choice of reflections for refinement.
<i>R</i>-factors based on <i>F</i>^2^ are statistically about twice as large
as those based on <i>F</i>, and <i>R</i>- factors based on ALL data will be
even larger.
;
_reflns_number_total     2058
_reflns_number_gt     1897
_reflns_threshold_expression     >2sigma(I)
_refine_ls_structure_factor_coef     Fsqd
_refine_ls_matrix_type     full
_refine_ls_R_factor_all     0.0247
_refine_ls_R_factor_gt     0.0219
_refine_ls_wR_factor_gt     0.0566
_refine_ls_wR_factor_ref     0.0584
_refine_ls_goodness_of_fit_ref     1.042
_refine_ls_restrained_S_all     1.042
_refine_ls_number_reflns     2058
_refine_ls_number_parameters     118
_refine_ls_number_restraints     0
_refine_ls_hydrogen_treatment     constr
_refine_ls_weighting_scheme     calc
_refine_ls_weighting_details
         'calc w=1/[\s^2^(Fo^2^)+(0.0307P)^2^+0.3739P] where P=(Fo^2^+2Fc^2^)/3'
_atom_sites_solution_hydrogens     geom
_atom_sites_solution_primary     direct
_atom_sites_solution_secondary     difmap
_refine_ls_shift/su_max     0.003
_refine_ls_shift/su_mean     0
_refine_diff_density_max     0.407
_refine_diff_density_min     -0.406
_refine_ls_extinction_method     none
loop_
    _atom_type_symbol
    _atom_type_description
    _atom_type_scat_dispersion_real
    _atom_type_scat_dispersion_imag
    _atom_type_scat_source
    C C 0.0033 0.0016 ' International Tables Vol C Tables 4.2.6.8 and 6.1.1.4'
    H H 0.0000 0.0000 ' International Tables Vol C Tables 4.2.6.8 and 6.1.1.4'
    Cl Cl 0.1484 0.1585 ' International Tables Vol C Tables 4.2.6.8 and 6.1.1.4'
    Cu Cu 0.3201 1.2651 ' International Tables Vol C Tables 4.2.6.8 and 6.1.1.4'
    N N 0.0061 0.0033 ' International Tables Vol C Tables 4.2.6.8 and 6.1.1.4'
    O O 0.0106 0.0060 ' International Tables Vol C Tables 4.2.6.8 and 6.1.1.4'
_computing_data_collection     'CrysAlis PRO (Agilent, 2011)'
_computing_cell_refinement     'CrysAlis PRO (Agilent, 2011)'
_computing_data_reduction     'CrysAlis PRO (Agilent, 2011)'
_computing_structure_solution     'SIR2002 (Burla <i>et al.</i>, 2003)'
_computing_structure_refinement     'SHELXL97 (Sheldrick, 2008)'
_computing_molecular_graphics
 'ORTEP-3 for Windows (Farrugia, 2012) and DIAMOND (Brandenburg & Berndt, 2001)'
_computing_publication_material     'WinGX (Farrugia, 2012)'
loop_
    _atom_site_type_symbol
    _atom_site_label
    _atom_site_fract_x
    _atom_site_fract_y
    _atom_site_fract_z
    _atom_site_U_iso_or_equiv
    _atom_site_thermal_displace_type
    _atom_site_calc_flag
    _atom_site_refinement_flags
    _atom_site_occupancy
    _atom_site_disorder_assembly
    _atom_site_disorder_group
    Cu Cu1 0.18491(3) -0.04957(2) 0.58700(3) 0.01260(10)
                                                       Uani . . 1.000 . .
    Cl Cl1 0.05270(6) 0.10533(3) 0.57135(6) 0.01610(10)
                                                      Uani . . 1.000 . .
    Cl Cl2 0.36324(6) -0.12970(3) 0.44121(6) 0.01620(10)
                                                       Uani . . 1.000 . .
    O O1 0.15024(17) -0.13480(9) 0.79155(16) 0.0156(4) Uani . . 1.000 . .
    N N1 0.37924(19) -0.00155(11) 0.74251(18) 0.0126(4) Uani . . 1.000 . .
    N N2 0.1556(2) -0.16908(11) 1.0607(2) 0.0180(5) Uani . . 1.000 . .
    C C1 0.2398(2) -0.00937(12) 0.9884(2) 0.0107(5) Uani . . 1.000 . .
    C C2 0.3341(2) 0.04226(12) 0.8882(2) 0.0111(5) Uani . . 1.000 . .
    C C3 0.3819(2) 0.13689(13) 0.9288(2) 0.0147(5) Uani . . 1.000 . .
    C C4 0.3337(3) 0.18053(13) 1.0665(2) 0.0181(5) Uani . . 1.000 . .
    C C5 0.2408(3) 0.13070(13) 1.1664(2) 0.0171(5) Uani . . 1.000 . .
    C C6 0.1958(2) 0.03556(13) 1.1275(2) 0.0140(5) Uani . . 1.000 . .
    C C7 0.1801(2) -0.10930(12) 0.9406(2) 0.0122(5) Uani . . 1.000 . .
    H H1A 0.43529 0.04286 0.68835 0.0152 Uiso . . 1.000 . .
    H H1B 0.44964 -0.05231 0.77350 0.0152 Uiso . . 1.000 . .
    H H2A 0.11781 -0.22765 1.03652 0.0216 Uiso . . 1.000 . .
    H H2B 0.17697 -0.15031 1.16476 0.0216 Uiso . . 1.000 . .
    H H3 0.44744 0.17143 0.86209 0.0176 Uiso . . 1.000 . .
    H H4 0.36477 0.24546 1.09246 0.0217 Uiso . . 1.000 . .
    H H5 0.20810 0.16101 1.26070 0.0206 Uiso . . 1.000 . .
    H H6 0.13389 0.00073 1.19728 0.0168 Uiso . . 1.000 . .
loop_
    _atom_site_aniso_label
    _atom_site_aniso_U_11
    _atom_site_aniso_U_22
    _atom_site_aniso_U_33
    _atom_site_aniso_U_12
    _atom_site_aniso_U_13
    _atom_site_aniso_U_23
    Cu1 0.01050(10)
                  0.01520(10)
                            0.01190(10)
                                      0.00030(10)
                                                0.00050(10)
                                                          -0.00270(10)
    Cl1 0.0141(2) 0.0125(2) 0.0198(2) 0.0006(2) -0.0036(2) -0.0023(2)
    Cl2 0.0160(2) 0.0175(2) 0.0162(2) 0.0013(2) 0.0059(2) -0.0026(2)
    O1 0.0214(7) 0.0129(6) 0.0121(6) -0.0036(5) 0.0016(5) -0.0002(5)
    N1 0.0118(7) 0.0148(7) 0.0119(7) -0.0002(6) 0.0038(6) 0.0005(6)
    N2 0.0280(10) 0.0118(7) 0.0140(8) -0.0036(7) 0.0026(7) -0.0001(6)
    C1 0.0100(8) 0.0100(8) 0.0113(8) 0.0013(7) -0.0007(7) 0.0004(7)
    C2 0.0084(8) 0.0147(8) 0.0094(8) 0.0021(7) -0.0011(7) 0.0005(7)
    C3 0.0141(9) 0.0149(8) 0.0146(9) -0.0020(7) 0.0009(7) 0.0026(7)
    C4 0.0193(10) 0.0124(8) 0.0217(10) -0.0016(7) 0.0004(8) -0.0032(7)
    C5 0.0177(10) 0.0176(9) 0.0162(9) 0.0016(8) 0.0030(8) -0.0049(7)
    C6 0.0118(9) 0.0167(9) 0.0135(9) 0.0006(7) 0.0022(7) 0.0026(7)
    C7 0.0103(9) 0.0127(8) 0.0135(9) 0.0016(7) 0.0018(7) 0.0014(7)
_geom_special_details
;
Bond distances, angles <i>etc</i>. have been calculated using the rounded
fractional coordinates. All su's are estimated from the variances of the
(full) variance-covariance matrix. The cell e.s.d.'s are taken into account in
the estimation of distances, angles and torsion angles
;
loop_
    _geom_bond_atom_site_label_1
    _geom_bond_atom_site_label_2
    _geom_bond_site_symmetry_1
    _geom_bond_site_symmetry_2
    _geom_bond_distance
    _geom_bond_publ_flag
    Cu1 Cl1 . . 2.3983(5) no
    Cu1 Cl2 . . 2.3043(6) no
    Cu1 O1 . . 2.0988(13) no
    Cu1 N1 . . 1.9923(15) no
    Cu1 Cl1 . 3_556 2.2990(6) no
    O1 C7 . . 1.254(2) no
    N1 C2 . . 1.433(2) no
    N2 C7 . . 1.322(2) no
    N1 H1A . . 0.9200 no
    N1 H1B . . 0.9200 no
    N2 H2A . . 0.8800 no
    N2 H2B . . 0.8800 no
    C1 C2 . . 1.403(2) no
    C1 C6 . . 1.389(2) no
    C1 C7 . . 1.500(2) no
    C2 C3 . . 1.394(2) no
    C3 C4 . . 1.385(2) no
    C4 C5 . . 1.382(3) no
    C5 C6 . . 1.392(3) no
    C3 H3 . . 0.9500 no
    C4 H4 . . 0.9500 no
    C5 H5 . . 0.9500 no
    C6 H6 . . 0.9500 no
loop_
    _geom_angle_atom_site_label_1
    _geom_angle_atom_site_label_2
    _geom_angle_atom_site_label_3
    _geom_angle_site_symmetry_1
    _geom_angle_site_symmetry_2
    _geom_angle_site_symmetry_3
    _geom_angle
    _geom_angle_publ_flag
    Cl1 Cu1 Cl2 . . . 136.06(2) no
    Cl1 Cu1 O1 . . . 115.54(4) no
    Cl1 Cu1 N1 . . . 92.60(5) no
    Cl1 Cu1 Cl1 . . 3_556 86.23(2) no
    Cl2 Cu1 O1 . . . 108.22(4) no
    Cl2 Cu1 N1 . . . 88.98(5) no
    Cl1 Cu1 Cl2 3_556 . . 95.55(2) no
    O1 Cu1 N1 . . . 82.72(6) no
    Cl1 Cu1 O1 3_556 . . 93.00(4) no
    Cl1 Cu1 N1 3_556 . . 174.57(5) no
    Cu1 Cl1 Cu1 . . 3_556 93.77(2) no
    Cu1 O1 C7 . . . 125.63(11) no
    Cu1 N1 C2 . . . 112.82(11) no
    C2 N1 H1A . . . 109.00 no
    C2 N1 H1B . . . 109.00 no
    H1A N1 H1B . . . 108.00 no
    Cu1 N1 H1A . . . 109.00 no
    Cu1 N1 H1B . . . 109.00 no
    H2A N2 H2B . . . 120.00 no
    C7 N2 H2A . . . 120.00 no
    C7 N2 H2B . . . 120.00 no
    C2 C1 C6 . . . 118.81(15) no
    C2 C1 C7 . . . 120.37(14) no
    C6 C1 C7 . . . 120.74(15) no
    N1 C2 C1 . . . 120.14(15) no
    N1 C2 C3 . . . 119.81(15) no
    C1 C2 C3 . . . 120.04(15) no
    C2 C3 C4 . . . 119.93(16) no
    C3 C4 C5 . . . 120.73(17) no
    C4 C5 C6 . . . 119.28(16) no
    C1 C6 C5 . . . 121.19(16) no
    O1 C7 C1 . . . 121.32(15) no
    N2 C7 C1 . . . 117.78(15) no
    O1 C7 N2 . . . 120.88(16) no
    C2 C3 H3 . . . 120.00 no
    C4 C3 H3 . . . 120.00 no
    C3 C4 H4 . . . 120.00 no
    C5 C4 H4 . . . 120.00 no
    C4 C5 H5 . . . 120.00 no
    C6 C5 H5 . . . 120.00 no
    C1 C6 H6 . . . 119.00 no
    C5 C6 H6 . . . 119.00 no
loop_
    _geom_torsion_atom_site_label_1
    _geom_torsion_atom_site_label_2
    _geom_torsion_atom_site_label_3
    _geom_torsion_atom_site_label_4
    _geom_torsion_site_symmetry_1
    _geom_torsion_site_symmetry_2
    _geom_torsion_site_symmetry_3
    _geom_torsion_site_symmetry_4
    _geom_torsion
    _geom_torsion_publ_flag
    Cl2 Cu1 Cl1 Cu1 . . . 3_556 94.09(3) no
    O1 Cu1 Cl1 Cu1 . . . 3_556 -91.53(5) no
    N1 Cu1 Cl1 Cu1 . . . 3_556 -174.69(5) no
    Cl1 Cu1 Cl1 Cu1 3_556 . . 3_556 0.00(4) no
    Cl1 Cu1 Cl1 Cu1 . . 3_556 3_556 0.00(4) no
    Cl2 Cu1 Cl1 Cu1 . . 3_556 3_556 -135.94(2) no
    O1 Cu1 Cl1 Cu1 . . 3_556 3_556 115.41(4) no
    Cl1 Cu1 O1 C7 . . . . -53.92(15) no
    Cl2 Cu1 O1 C7 . . . . 121.99(14) no
    N1 Cu1 O1 C7 . . . . 35.49(15) no
    Cl1 Cu1 O1 C7 3_556 . . . -141.17(14) no
    Cl1 Cu1 N1 C2 . . . . 55.31(11) no
    Cl2 Cu1 N1 C2 . . . . -168.63(11) no
    O1 Cu1 N1 C2 . . . . -60.11(11) no
    Cu1 O1 C7 C1 . . . . 2.6(2) no
    Cu1 O1 C7 N2 . . . . -179.23(12) no
    Cu1 N1 C2 C3 . . . . -123.45(14) no
    Cu1 N1 C2 C1 . . . . 55.55(18) no
    C6 C1 C2 N1 . . . . -179.03(15) no
    C7 C1 C6 C5 . . . . -175.43(17) no
    C2 C1 C7 O1 . . . . -29.6(2) no
    C6 C1 C2 C3 . . . . 0.0(2) no
    C6 C1 C7 O1 . . . . 147.06(17) no
    C6 C1 C7 N2 . . . . -31.2(2) no
    C2 C1 C7 N2 . . . . 152.19(16) no
    C2 C1 C6 C5 . . . . 1.3(3) no
    C7 C1 C2 C3 . . . . 176.68(15) no
    C7 C1 C2 N1 . . . . -2.3(2) no
    C1 C2 C3 C4 . . . . -1.2(3) no
    N1 C2 C3 C4 . . . . 177.83(17) no
    C2 C3 C4 C5 . . . . 1.2(3) no
    C3 C4 C5 C6 . . . . 0.1(3) no
    C4 C5 C6 C1 . . . . -1.3(3) no
loop_
    _geom_hbond_atom_site_label_D
    _geom_hbond_atom_site_label_H
    _geom_hbond_atom_site_label_A
    _geom_hbond_site_symmetry_A
    _geom_hbond_distance_DH
    _geom_hbond_distance_HA
    _geom_hbond_distance_DA
    _geom_hbond_angle_DHA
    _geom_hbond_publ_flag
    N1 H1A Cl2 3_656 0.9200 2.4100 3.3113(16) 166.00 yes
    N2 H2A Cl1 2_546 0.8800 2.7800 3.6439(16) 169.00 yes
    N2 H2B Cl2 1_556 0.8800 2.5400 3.3493(17) 153.00 yes
_iucr_refine_instructions_details
;
TITL exp_311
CELL  0.71073   8.1888  13.8545   8.1592   90.000   98.771   90.000
ZERR     2.00   0.0005   0.0006   0.0004    0.000    0.005    0.000
LATT   1
SYMM  - X, 1/2 + Y, 1/2 - Z
SFAC  C    H    N    O    CU   CL
UNIT  28   32   8    4    4    8
MERG   2
FMAP   2
PLAN   20
ACTA    50.00
BOND   $H
CONF
L.S.   4
TEMP   -93.00
WGHT    0.030700    0.373900
FVAR       2.03292
C1    1    0.760185    0.009372    0.011628    11.00000    0.01004    0.00997 =
         0.01132    0.00037   -0.00069    0.00125
C2    1    0.665917   -0.042261    0.111795    11.00000    0.00843    0.01469 =
         0.00938    0.00054   -0.00114    0.00207
C3    1    0.618128   -0.136892    0.071214    11.00000    0.01412    0.01487 =
         0.01463    0.00264    0.00093   -0.00197
AFIX  43
H3    2    0.552560   -0.171432    0.137906    11.00000   -1.20000
AFIX   0
C4    1    0.666339   -0.180533   -0.066474    11.00000    0.01926    0.01240 =
         0.02169   -0.00319    0.00043   -0.00156
AFIX  43
H4    2    0.635225   -0.245458   -0.092457    11.00000   -1.20000
AFIX   0
C5    1    0.759163   -0.130704   -0.166442    11.00000    0.01771    0.01763 =
         0.01620   -0.00494    0.00302    0.00156
AFIX  43
H5    2    0.791905   -0.161010   -0.260698    11.00000   -1.20000
AFIX   0
C6    1    0.804182   -0.035558   -0.127472    11.00000    0.01182    0.01668 =
         0.01347    0.00257    0.00222    0.00055
AFIX  43
H6    2    0.866114   -0.000732   -0.197278    11.00000   -1.20000
AFIX   0
C7    1    0.819936    0.109300    0.059414    11.00000    0.01034    0.01269 =
         0.01349    0.00139    0.00179    0.00158
N1    3    0.620761    0.001552    0.257492    11.00000    0.01181    0.01483 =
         0.01186    0.00046    0.00376   -0.00019
AFIX  23
H1A   2    0.564711   -0.042860    0.311652    11.00000   -1.20000
H1B   2    0.550363    0.052313    0.226497    11.00000   -1.20000
AFIX   0
N2    3    0.844448    0.169075   -0.060656    11.00000    0.02800    0.01182 =
         0.01398   -0.00009    0.00259   -0.00358
AFIX  93
H2A   2    0.882186    0.227655   -0.036522    11.00000   -1.20000
H2B   2    0.823035    0.150306   -0.164758    11.00000   -1.20000
AFIX   0
O1    4    0.849761    0.134796    0.208448    11.00000    0.02140    0.01286 =
         0.01213   -0.00023    0.00164   -0.00359
CU1   5    0.815091    0.049571    0.412998    11.00000    0.01046    0.01515 =
         0.01188   -0.00266    0.00049    0.00026
CL1   6    0.947301   -0.105334    0.428650    11.00000    0.01408    0.01254 =
         0.01982   -0.00232   -0.00362    0.00062
CL2   6    0.636757    0.129703    0.558786    11.00000    0.01598    0.01749 =
         0.01621   -0.00264    0.00588    0.00129
HKLF 4
REM  exp_311
REM R1 =  0.0219 for   1897 Fo > 4sig(Fo)  and  0.0247 for all   2058 data
REM    118 parameters refined using      0 restraints
END
WGHT      0.0303      0.3909
REM Highest difference peak  0.407,  deepest hole -0.406,  1-sigma level  0.073
Q1    1   0.7826  0.0572  0.0342  11.00000  0.05    0.41
Q2    1   0.7001  0.0424  0.5203  11.00000  0.05    0.37
Q3    1   0.9400  0.0607  0.2910  11.00000  0.05    0.36
Q4    1   0.6252 -0.0874  0.0734  11.00000  0.05    0.36
Q5    1   0.8404  0.1020  0.2699  11.00000  0.05    0.34
Q6    1   0.6354 -0.1559 -0.0044  11.00000  0.05    0.32
Q7    1   0.7929 -0.0848 -0.1130  11.00000  0.05    0.31
Q8    1   0.7125 -0.0009  0.3443  11.00000  0.05    0.31
Q9    1   0.7563  0.0996  0.5220  11.00000  0.05    0.30
Q10   1   0.6949 -0.1447 -0.1174  11.00000  0.05    0.30
Q11   1   0.7266 -0.0198  0.0729  11.00000  0.05    0.29
Q12   1   0.6758 -0.1580  0.0243  11.00000  0.05    0.27
Q13   1   0.6427 -0.2041 -0.0830  11.00000  0.05    0.27
Q14   1   0.8955  0.1640  0.2383  11.00000  0.05    0.26
Q15   1   0.6113  0.0528  0.2768  11.00000  0.05    0.26
Q16   1   1.0188 -0.0676  0.4784  11.00000  0.05    0.25
Q17   1   0.9043  0.1022  0.4599  11.00000  0.05    0.24
Q18   1   0.9129 -0.0019  0.4735  11.00000  0.05    0.24
Q19   1   0.8380 -0.0584  0.3745  11.00000  0.05    0.24
Q20   1   0.7815 -0.0137 -0.0490  11.00000  0.05    0.24
;
