# Supplementary material for: Di-μ-chlorido-bis­[(2-amino­benzamide-κ2 N 2,O)chlorido­copper(II)]
Source: Acta Crystallogr Sect E Struct Rep Online. 2013 Aug 10;69(Pt 9):m488. doi: 10.1107/S1600536813021879 (PMC3884402; doi:10.1107/S1600536813021879)
Supplement: Supplementary file 2 [file e-69-0m488-Isup2.hkl]

#
# h,k,l, Fc-squared, Fo-squared, sigma(Fo-squared) and status flag
#
data_I
_shelx_title ' exp_311'
_shelx_refln_list_code          4
_shelx_F_calc_maximum      165.03
_exptl_crystal_F_000       540.00
_reflns_d_resolution_high  0.7508
 
loop_
 _symmetry_equiv_pos_as_xyz
 'x, y, z'
 '-x, y+1/2, -z+1/2'
 '-x, -y, -z'
 'x, -y-1/2, z-1/2'
 
_cell_length_a     8.1888
_cell_length_b    13.8545
_cell_length_c     8.1592
_cell_angle_alpha  90.000
_cell_angle_beta   98.771
_cell_angle_gamma  90.000
 
_shelx_F_squared_multiplier     1.000
 
loop_
 _refln_index_h
 _refln_index_k
 _refln_index_l
 _refln_F_squared_calc
 _refln_F_squared_meas
 _refln_F_squared_sigma
 _refln_observed_status
   2   0   0    16605.10    16745.57    166.38 o
   3   0   0     2645.19     2423.40     85.51 o
   4   0   0     5847.20     5912.79     60.96 o
   5   0   0    11869.47    12092.71    154.04 o
   6   0   0     5244.47     5443.06     53.08 o
   7   0   0     4422.23     4670.83     85.40 o
   8   0   0     1704.79     1679.11     54.98 o
   9   0   0     2075.43     2191.02     68.35 o
  10   0   0      327.57      300.70     30.73 o
   1   1   0     2481.59     2611.94     43.42 o
   2   1   0     1884.43     1817.61     34.07 o
   3   1   0       60.36       63.02      3.47 o
   4   1   0     4678.28     4723.67     48.82 o
   5   1   0     4904.27     4890.23     36.73 o
   6   1   0        0.97        1.46      1.73 o
   7   1   0       75.31       81.85      8.46 o
   8   1   0        4.60        5.24      2.96 o
   9   1   0        2.22        3.92      2.85 o
  10   1   0      436.07      457.82     25.22 o
   0   2   0    24138.62    23795.82    879.20 o
   1   2   0      987.91     1066.54     12.36 o
   2   2   0     4565.97     4646.10     48.52 o
   3   2   0     3570.67     3349.71     27.26 o
   4   2   0       30.25       28.69      2.71 o
   5   2   0     4575.28     4493.54     51.66 o
   6   2   0      842.92      841.68     23.95 o
   7   2   0      794.11      789.30     26.15 o
   8   2   0     1577.40     1612.81     32.62 o
   9   2   0      350.54      359.46     21.19 o
  10   2   0      216.89      228.29     18.40 o
   1   3   0     6794.43     6663.18     31.44 o
   2   3   0      481.22      458.69      6.34 o
   3   3   0     1448.78     1341.01     17.84 o
   4   3   0    10244.38     9737.96     54.94 o
   5   3   0     6909.40     6650.49     60.32 o
   6   3   0      244.81      243.21     10.47 o
   7   3   0      656.02      670.94     18.58 o
   8   3   0       16.72       14.97      6.85 o
   9   3   0      314.36      323.79     20.45 o
  10   3   0      933.90      929.82     36.54 o
   0   4   0     8864.01     9429.48     73.06 o
   1   4   0      682.07      710.10     11.42 o
   2   4   0     1290.23     1339.51     22.30 o
   3   4   0     2038.87     1966.75     30.33 o
   4   4   0     1239.50     1248.52     26.84 o
   5   4   0       45.72       42.84      4.39 o
   6   4   0        2.07        7.93      3.73 o
   7   4   0      391.49      380.04     14.21 o
   8   4   0      166.72      154.89     20.08 o
   9   4   0      497.75      469.95     24.68 o
  10   4   0     1243.06     1213.73     47.08 o
   1   5   0     1239.92     1172.25     14.28 o
   2   5   0     3617.52     3275.69     51.84 o
   3   5   0     1827.33     1806.77     27.96 o
   4   5   0     3539.94     3378.73     92.77 o
   5   5   0      643.26      620.50     22.15 o
   6   5   0      845.22      879.78     20.74 o
   7   5   0     1065.27     1071.70     33.05 o
   8   5   0      103.55      104.70     16.83 o
   9   5   0     1571.64     1531.28     66.87 o
  10   5   0      294.01      296.74     21.40 o
   0   6   0      487.67      646.58     11.41 o
   1   6   0     2465.82     2492.04     14.96 o
   2   6   0      887.79      979.95     11.11 o
   3   6   0      146.09      181.49     13.79 o
   4   6   0      670.26      667.61     32.72 o
   5   6   0        9.46       10.89      4.24 o
   6   6   0        0.68        0.37      3.30 o
   7   6   0       53.64       52.53      7.71 o
   8   6   0     1523.37     1545.13     63.74 o
   9   6   0      246.86      227.36     26.28 o
  10   6   0       13.42        3.72      6.54 o
   1   7   0     1356.81     1248.90     12.05 o
   2   7   0     8688.85     8611.92     54.32 o
   3   7   0        0.96        0.38      1.10 o
   4   7   0      899.19      905.76     19.16 o
   5   7   0     1295.83     1306.31     33.24 o
   6   7   0     1138.15     1182.97     33.47 o
   7   7   0     1147.08     1157.45     35.95 o
   8   7   0      758.78      742.90     45.81 o
   9   7   0      358.35      418.22     36.28 o
   0   8   0      909.45     1025.92     16.67 o
   1   8   0      576.07      592.95      8.89 o
   2   8   0     1205.33     1191.13     28.87 o
   3   8   0     5236.79     5241.42     88.05 o
   4   8   0      546.37      542.38     15.73 o
   5   8   0      123.55      138.39     18.75 o
   6   8   0     1578.12     1651.05     40.83 o
   7   8   0      408.68      419.66     46.02 o
   8   8   0     2779.07     2848.78     90.16 o
   9   8   0       99.36       75.11     15.52 o
   1   9   0     1514.50     1399.59     14.37 o
   2   9   0       81.21       85.56      5.52 o
   3   9   0      323.50      325.51     12.45 o
   4   9   0        1.34        0.96      3.50 o
   5   9   0      559.63      588.77     24.12 o
   6   9   0      406.32      447.11     21.93 o
   7   9   0      254.04      258.14     17.51 o
   8   9   0        0.42       23.25     12.02 o
   9   9   0      104.38       93.04     18.49 o
   0  10   0     2382.27     2438.44     44.81 o
   1  10   0       25.94       25.84      2.81 o
   2  10   0     4130.98     4056.47     45.88 o
   3  10   0     4210.62     4344.78     54.28 o
   4  10   0      488.69      496.23     16.61 o
   5  10   0     1748.33     1858.53     44.41 o
   6  10   0     2662.72     2792.46     69.63 o
   7  10   0        1.22       -0.34      4.19 o
   8  10   0      304.92      320.62     32.28 o
   1  11   0      177.57      191.56      7.42 o
   2  11   0     1571.55     1574.50     24.50 o
   3  11   0       76.30       76.03      5.97 o
   4  11   0       21.20       22.47      4.06 o
   5  11   0      391.73      394.63     21.35 o
   6  11   0      147.84      149.59     13.93 o
   7  11   0      645.80      663.87     30.04 o
   8  11   0      135.90      129.73     21.19 o
   0  12   0     5347.84     5027.63     82.00 o
   1  12   0       45.55       48.66      4.88 o
   2  12   0     1186.00     1137.74     27.29 o
   3  12   0      465.21      469.67     17.18 o
   4  12   0      361.22      377.30     14.07 o
   5  12   0     1411.79     1451.77     78.45 o
   6  12   0     1122.75     1171.40     41.97 o
   7  12   0      621.93      622.54     29.72 o
   1  13   0     1977.91     1939.39     30.92 o
   2  13   0      345.81      346.89     15.23 o
   3  13   0      344.27      332.93     15.12 o
   4  13   0       22.26       34.76      5.50 o
   5  13   0      405.34      413.39     19.54 o
   6  13   0     1141.58     1268.43     40.75 o
   7  13   0     1407.80     1400.01     61.99 o
   0  14   0      936.22      887.34     30.99 o
   1  14   0     1322.31     1342.93     30.72 o
   2  14   0       15.60       15.88      4.07 o
   3  14   0      115.69      115.79      9.68 o
   4  14   0      140.66      131.92     10.62 o
   5  14   0        7.68        3.24      4.53 o
   6  14   0      233.40      251.40     16.51 o
   1  15   0      675.68      713.47     23.42 o
   2  15   0      466.22      430.72     18.45 o
   3  15   0      136.78      139.95     10.86 o
   4  15   0     2223.92     2366.19     58.90 o
   5  15   0      735.42      768.65     34.72 o
   0  16   0      810.88      759.74     55.69 o
   1  16   0      367.91      339.94     16.95 o
   2  16   0      309.41      312.92     16.68 o
   3  16   0       35.00       27.12      5.31 o
   1  17   0       25.31       25.59      5.28 o
   2  17   0      401.15      396.32     19.35 o
   3  17   0      742.27      723.70     43.77 o
 -10   1   1      225.68      207.43     13.86 o
  -9   1   1     2380.74     2459.22     44.15 o
  -8   1   1      574.35      539.62     23.04 o
  -7   1   1        0.91        1.33      1.54 o
  -6   1   1     2931.87     2964.60     30.79 o
  -5   1   1      788.65      634.73     13.24 o
  -4   1   1     2162.68     2057.19     25.90 o
  -3   1   1      228.71      283.57      8.38 o
  -2   1   1     2570.83     2823.02     59.31 o
  -1   1   1    12455.47    12211.56     79.22 o
   0   1   1     3870.42     3874.65     22.93 o
   1   1   1      233.58      239.23      3.61 o
   2   1   1       48.28       42.45      2.42 o
   3   1   1     1625.49     1615.15     20.35 o
   4   1   1      153.81      123.95      4.79 o
   5   1   1     3653.84     3559.91    104.62 o
   6   1   1       19.95       16.22      2.74 o
   7   1   1     3877.78     3907.54     88.95 o
   8   1   1     2843.66     3026.25     55.40 o
   9   1   1      404.70      392.40     21.86 o
  10   1   1      288.74      261.98     21.84 o
 -10   2   1      919.62      943.23     36.55 o
  -9   2   1        5.40        7.79      6.79 o
  -8   2   1      316.01      293.14     14.28 o
  -7   2   1      409.81      428.62     13.40 o
  -6   2   1      143.38      162.13     12.72 o
  -5   2   1     7594.35     7567.26    108.40 o
  -4   2   1     2658.02     2422.87     41.29 o
  -3   2   1     2926.86     3067.86     27.95 o
  -2   2   1     1520.27     1646.11     31.55 o
  -1   2   1     2488.99     2583.70     19.12 o
   0   2   1      717.77      778.69      9.51 o
   1   2   1    10663.21    11169.02     36.76 o
   2   2   1    26230.19    26706.62    310.43 o
   3   2   1     9896.51    10060.94     76.90 o
   4   2   1      798.67      746.68      8.73 o
   5   2   1     2097.63     2092.18     50.49 o
   6   2   1     2164.78     2192.93     67.22 o
   7   2   1       72.16       90.88      8.87 o
   8   2   1     1546.18     1484.24     62.57 o
   9   2   1       11.33       27.92     13.40 o
  10   2   1       11.75        6.89      7.79 o
 -10   3   1      176.29      168.16     15.76 o
  -9   3   1      123.97      112.61      9.60 o
  -8   3   1     1460.34     1419.08     31.35 o
  -7   3   1      698.89      701.27     21.79 o
  -6   3   1     3134.72     3016.23     36.03 o
  -5   3   1       46.69       40.12      4.55 o
  -4   3   1      509.18      473.72     14.70 o
  -3   3   1     9171.81     8875.63     48.64 o
  -2   3   1     6523.69     6555.54     32.92 o
  -1   3   1     6728.66     6801.69     63.80 o
   0   3   1      984.97      911.29     20.58 o
   1   3   1      826.41      881.24     12.45 o
   2   3   1        8.30       14.81      1.35 o
   3   3   1     5155.52     4929.29     27.68 o
   4   3   1       23.59       11.87      1.53 o
   5   3   1     2057.97     2026.75     37.81 o
   6   3   1      106.98      123.32      9.34 o
   7   3   1      371.05      347.23     17.09 o
   8   3   1      250.34      246.60     25.62 o
   9   3   1      102.57      107.22     18.80 o
  10   3   1      878.97      879.17     35.92 o
 -10   4   1     1300.93     1321.23     43.54 o
  -9   4   1      381.51      372.71     21.87 o
  -8   4   1      525.13      524.23     19.11 o
  -7   4   1     1710.54     1706.22     52.30 o
  -6   4   1       68.31       62.98      4.72 o
  -5   4   1     7044.52     7056.53     55.25 o
  -4   4   1     7094.16     7044.02     63.75 o
  -3   4   1      491.40      506.35     15.39 o
  -2   4   1    11866.05    11378.75    173.12 o
  -1   4   1     2752.80     2821.43     33.09 o
   0   4   1     1560.84     1502.17     16.94 o
   1   4   1     6962.02     6937.94     89.21 o
   2   4   1     1199.21     1172.77     13.53 o
   3   4   1     9686.17     9749.75     79.46 o
   4   4   1     7575.63     7277.31     60.21 o
   5   4   1       12.34        6.59      1.71 o
   6   4   1     1230.64     1199.19     22.73 o
   7   4   1     1040.37     1009.06     49.28 o
   8   4   1      165.89      157.39     21.76 o
   9   4   1     1629.02     1641.72     70.73 o
  10   4   1        3.42        2.27      5.57 o
 -10   5   1      534.63      520.04     39.07 o
  -9   5   1      234.27      249.87     18.23 o
  -8   5   1       34.84       35.16      5.04 o
  -7   5   1       57.82       51.21      5.95 o
  -6   5   1       48.42       40.38      5.16 o
  -5   5   1       36.90       36.37      5.63 o
  -4   5   1        3.38        1.78      2.92 o
  -3   5   1     2583.25     2645.77     99.88 o
  -2   5   1     4517.30     4596.44     40.39 o
  -1   5   1      604.47      656.44     14.14 o
   0   5   1     7404.65     7695.98     35.91 o
   1   5   1      287.86      306.10      7.46 o
   2   5   1     1210.94     1374.18     12.26 o
   3   5   1     1287.34     1361.84     28.74 o
   4   5   1      125.49      107.10      8.58 o
   5   5   1      161.91      152.57      8.10 o
   6   5   1        3.55        7.37      2.50 o
   7   5   1     2422.92     2330.14     75.56 o
   8   5   1      219.85      203.49     24.95 o
   9   5   1        4.61        6.60      8.27 o
  10   5   1      772.20      794.57     46.85 o
  -9   6   1      919.97      891.27     52.36 o
  -8   6   1     1644.87     1674.88     41.95 o
  -7   6   1    10195.90    10404.54    197.12 o
  -6   6   1       24.83       24.44      6.04 o
  -5   6   1     1011.76     1072.07     28.82 o
  -4   6   1     1427.44     1324.49     29.73 o
  -3   6   1      185.73      199.44      8.45 o
  -2   6   1    13903.97    13493.34    161.56 o
  -1   6   1     2480.06     2439.27     20.81 o
   0   6   1     2364.29     2279.30     25.50 o
   1   6   1     4496.57     4367.83     30.19 o
   2   6   1    10210.07    10641.25     94.53 o
   3   6   1      854.73      820.44     15.61 o
   4   6   1     2517.53     2550.34     42.29 o
   5   6   1     1559.47     1546.54     35.02 o
   6   6   1     1398.88     1400.26     35.25 o
   7   6   1     2280.99     2281.58     76.18 o
   8   6   1       36.68       35.49     11.96 o
   9   6   1     3896.50     3713.99    110.03 o
  -8   7   1     1006.70      999.08     42.33 o
  -7   7   1      604.05      637.65     25.84 o
  -6   7   1      289.87      311.80     17.07 o
  -5   7   1      818.64      815.19     26.29 o
  -4   7   1      131.95      141.32     10.46 o
  -3   7   1     6801.26     6721.95     80.73 o
  -2   7   1      438.30      434.52     10.91 o
  -1   7   1     3351.26     3299.98     23.63 o
   0   7   1     1748.78     1857.80     21.93 o
   1   7   1      383.96      392.55      9.72 o
   2   7   1     2010.37     2084.49     45.25 o
   3   7   1     1661.68     1611.67     24.31 o
   4   7   1      947.21      902.82     18.22 o
   5   7   1      522.74      501.50     20.83 o
   6   7   1       66.74       68.59      8.17 o
   7   7   1       42.02       41.93     13.40 o
   8   7   1      165.01      131.52     20.44 o
   9   7   1       21.58       38.06     14.53 o
  -8   8   1      356.92      406.48     21.96 o
  -7   8   1     2218.21     2323.09     50.28 o
  -6   8   1     1672.01     1718.78     41.41 o
  -5   8   1      465.08      475.25     20.89 o
  -4   8   1      182.66      167.40      8.99 o
  -3   8   1     1291.29     1263.37     23.73 o
  -2   8   1     1076.68     1016.76     23.72 o
  -1   8   1      880.06      863.93     12.83 o
   0   8   1     1393.54     1325.68     17.61 o
   1   8   1     7834.73     7832.12     52.83 o
   2   8   1      156.25      134.94      6.38 o
   3   8   1      136.78      143.00      7.77 o
   4   8   1        8.28       19.03      3.51 o
   5   8   1      184.53      167.90     12.76 o
   6   8   1     2533.50     2515.73    110.48 o
   7   8   1      976.77     1037.77     33.78 o
   8   8   1      293.36      254.86     28.75 o
   9   8   1      710.48      673.98     48.84 o
  -8   9   1      629.03      683.73     39.53 o
  -7   9   1      525.89      562.48     25.73 o
  -6   9   1      472.93      522.02     35.51 o
  -5   9   1      643.91      644.69     25.01 o
  -4   9   1      173.43      172.80      9.76 o
  -3   9   1    10331.80    10216.98    170.73 o
  -2   9   1     2514.71     2435.41     38.13 o
  -1   9   1      630.54      598.17     11.23 o
   0   9   1       67.30       57.23      2.93 o
   1   9   1       73.63       48.87      4.01 o
   2   9   1     4295.69     4277.21     40.03 o
   3   9   1     2833.14     2976.07     36.81 o
   4   9   1     1940.40     2015.21     31.22 o
   5   9   1     2889.43     2903.50     91.61 o
   6   9   1      310.51      330.94     19.08 o
   7   9   1        5.13        2.70      6.80 o
   8   9   1       63.13       78.51     17.43 o
  -8  10   1       36.41       42.67     10.30 o
  -7  10   1      499.76      550.41     26.26 o
  -6  10   1      254.01      285.12     18.28 o
  -5  10   1     1043.04     1100.24     37.60 o
  -4  10   1      288.50      309.16     11.74 o
  -3  10   1     1464.91     1498.37     28.60 o
  -2  10   1      207.53      186.30      9.90 o
  -1  10   1       37.87       33.53      3.44 o
   0  10   1       10.28       10.19      2.05 o
   1  10   1     1322.32     1341.08     25.77 o
   2  10   1     1481.82     1495.91     22.05 o
   3  10   1      476.67      531.65     14.59 o
   4  10   1        0.08        1.26      2.48 o
   5  10   1      592.33      624.54     30.06 o
   6  10   1      186.83      193.72     15.30 o
   7  10   1        2.74        1.83      4.78 o
   8  10   1       55.62       50.76     14.33 o
  -8  11   1       14.56        9.54      7.32 o
  -7  11   1      112.89      126.71     18.91 o
  -6  11   1      765.82      848.70     32.33 o
  -5  11   1      173.30      181.62     12.01 o
  -4  11   1     2106.93     2161.21     37.44 o
  -3  11   1     1880.73     1862.21     33.45 o
  -2  11   1      286.17      274.83     12.66 o
  -1  11   1      203.96      190.77      8.93 o
   0  11   1     2723.98     2607.97     26.63 o
   1  11   1      593.39      570.27     14.35 o
   2  11   1     5658.27     5694.15    106.76 o
   3  11   1      453.61      467.68     14.26 o
   4  11   1       86.15       84.10      7.50 o
   5  11   1     3119.08     3195.72     81.28 o
   6  11   1     1962.42     1987.39    132.59 o
   7  11   1     1232.44     1244.35     41.18 o
   8  11   1      200.55      180.05     25.79 o
  -8  12   1      462.00      468.58     36.00 o
  -7  12   1      423.69      478.44     26.19 o
  -6  12   1     1253.75     1362.93     48.90 o
  -5  12   1        5.05        5.49      3.83 o
  -4  12   1      124.38      117.88      9.22 o
  -3  12   1      741.59      745.49     22.20 o
  -2  12   1      680.13      646.43     20.13 o
  -1  12   1      350.95      327.84     12.20 o
   0  12   1      527.61      535.98     15.53 o
   1  12   1     4174.11     3874.69     46.85 o
   2  12   1      618.13      584.94     15.72 o
   3  12   1        9.85        4.25      2.00 o
   4  12   1        1.79        3.56      3.66 o
   5  12   1      192.50      203.85     16.61 o
   6  12   1     1622.92     1616.14     46.78 o
   7  12   1      373.87      341.69     22.49 o
  -7  13   1       32.47       17.73      4.35 o
  -6  13   1        4.38       10.82      6.09 o
  -5  13   1      377.43      391.95     18.73 o
  -4  13   1       20.80       18.57      5.20 o
  -3  13   1      100.46      107.42      9.12 o
  -2  13   1      459.38      437.24     17.30 o
  -1  13   1      752.50      727.71     19.11 o
   0  13   1     1542.85     1536.87     27.58 o
   1  13   1      140.52      136.49      9.56 o
   2  13   1      488.13      488.81     17.76 o
   3  13   1       50.86       47.49      5.28 o
   4  13   1        4.94        8.57      3.13 o
   5  13   1      202.23      214.93     14.20 o
   6  13   1        4.93       18.61      5.32 o
   7  13   1      941.74      962.37     32.70 o
  -6  14   1      531.59      511.80     35.21 o
  -5  14   1     1184.47     1219.37     42.10 o
  -4  14   1      775.22      782.09     25.38 o
  -3  14   1      816.57      790.60     24.90 o
  -2  14   1      460.04      432.02     17.95 o
  -1  14   1     1244.41     1180.48     25.56 o
   0  14   1      457.89      451.04     15.70 o
   1  14   1     5622.09     5243.92     60.18 o
   2  14   1       75.60       76.13      7.55 o
   3  14   1     1030.66     1034.89     27.72 o
   4  14   1      232.92      215.20     17.19 o
   5  14   1      104.66       92.08      9.95 o
   6  14   1     1621.88     1560.25     42.81 o
  -5  15   1       58.07       46.56     11.23 o
  -4  15   1     1472.68     1548.12     37.26 o
  -3  15   1        0.22        5.20      7.84 o
  -2  15   1      162.38      138.30     10.71 o
  -1  15   1      466.61      466.20     16.72 o
   0  15   1        5.50        3.82      3.05 o
   1  15   1      537.73      494.00     19.40 o
   2  15   1      388.32      381.70     17.36 o
   3  15   1        0.33        5.27      2.68 o
   4  15   1       49.12       56.27      9.63 o
   5  15   1      315.40      314.97     30.73 o
  -4  16   1      833.06      835.15     45.62 o
  -3  16   1      277.44      261.15     15.59 o
  -2  16   1      617.58      590.34     22.94 o
  -1  16   1      338.99      314.45     14.43 o
   0  16   1       29.99       40.31      7.03 o
   1  16   1       72.63       65.98      8.67 o
   2  16   1       20.60       15.21      5.29 o
   3  16   1     1859.99     1889.85     52.93 o
  -3  17   1       34.99       50.57     12.27 o
  -2  17   1       31.99       33.79      7.37 o
  -1  17   1      170.16      165.61     12.49 o
   0  17   1      223.82      213.56     14.13 o
   1  17   1        9.97       16.06      4.40 o
   2  17   1       70.65       85.65     11.58 o
   2  18   1      157.75      139.70     19.66 o
 -10   0   2      655.36      712.36     44.80 o
  -9   0   2     3703.28     3696.76     95.30 o
  -8   0   2       59.69       61.13     11.75 o
  -7   0   2      505.35      476.44     28.04 o
  -6   0   2     4816.04     4766.91     59.66 o
  -5   0   2     3995.69     4110.38     52.08 o
  -4   0   2     5410.90     5175.83    121.90 o
  -3   0   2      664.56      656.60     17.83 o
  -2   0   2    12476.72    11885.82     84.65 o
  -1   0   2    13177.56    12494.18    257.81 o
   0   0   2    18803.15    19449.35    113.81 o
   1   0   2     2828.95     2903.63     24.99 o
   2   0   2    27233.46    27177.70    426.47 o
   3   0   2     1421.57     1453.29     93.49 o
   4   0   2     1702.43     1559.51     47.67 o
   8   0   2     1837.71     1923.15     72.98 o
   9   0   2      425.44      430.64     37.12 o
 -10   1   2     1006.74      988.86     30.61 o
  -9   1   2        4.65       12.97      7.54 o
  -8   1   2        0.91        2.60      2.86 o
  -7   1   2      496.19      466.32     14.00 o
  -6   1   2        0.33        0.01      2.45 o
  -5   1   2     1253.27     1186.38     19.81 o
  -4   1   2     1030.51     1074.46     17.44 o
  -3   1   2     1013.53      911.43     16.91 o
  -2   1   2       56.83       45.06      2.61 o
  -1   1   2      903.42      929.24     21.16 o
   0   1   2     1611.10     1796.88     29.16 o
   1   1   2      631.78      571.71     10.26 o
   2   1   2      436.10      412.77      7.37 o
   3   1   2     4270.84     4391.12     57.99 o
   4   1   2      680.18      715.89     11.31 o
   5   1   2       98.16       76.75      5.27 o
   6   1   2      364.87      360.12     28.49 o
   7   1   2      195.65      230.17     14.44 o
   8   1   2      241.81      234.91     26.23 o
   9   1   2        6.98       10.84      9.04 o
 -10   2   2      590.83      576.64     28.62 o
  -9   2   2      988.99      960.38     32.33 o
  -8   2   2      179.50      178.92      9.56 o
  -7   2   2      874.48      869.77     17.20 o
  -6   2   2     2298.09     2212.53     28.72 o
  -5   2   2      117.60      128.04      6.60 o
  -4   2   2     1349.66     1260.18     22.32 o
  -3   2   2     3270.11     3278.53     42.81 o
  -2   2   2     1246.38     1289.84     23.68 o
  -1   2   2    10197.26     9905.08     99.41 o
   0   2   2      487.71      523.78     10.72 o
   1   2   2      220.33      194.28      5.30 o
   2   2   2     9950.14     9840.34     63.37 o
   3   2   2      656.20      726.86     13.63 o
   4   2   2     8185.86     8141.48     57.22 o
   5   2   2      621.17      576.79     42.01 o
   6   2   2      891.11      883.33     69.38 o
   7   2   2     1579.54     1454.80     60.56 o
   8   2   2      888.95      852.78     49.36 o
   9   2   2      483.57      522.69     41.16 o
 -10   3   2     1804.71     1796.94     50.11 o
  -9   3   2      137.31      130.66     10.42 o
  -8   3   2      114.20      109.19      7.65 o
  -7   3   2        7.28        6.72      1.99 o
  -6   3   2      414.43      422.79     11.28 o
  -5   3   2     4172.79     3856.05     51.75 o
  -4   3   2     1543.03     1400.34     19.45 o
  -3   3   2      376.89      263.47      6.58 o
  -2   3   2     1597.29     1447.77     20.04 o
  -1   3   2     3652.82     3727.37     26.23 o
   0   3   2       23.58       36.88      2.06 o
   1   3   2      796.36      707.08      7.46 o
   2   3   2     4330.02     4260.66     38.82 o
   3   3   2     7352.74     7264.52     76.84 o
   4   3   2     2365.87     2399.91     34.38 o
   5   3   2       32.46       35.87      3.51 o
   6   3   2     2470.83     2480.16    113.24 o
   7   3   2      233.92      220.89     24.45 o
   8   3   2     1022.47      991.73     53.68 o
   9   3   2       13.23       -4.98      8.48 o
 -10   4   2      201.45      165.18     22.31 o
  -9   4   2      257.47      259.72     17.98 o
  -8   4   2      169.63      178.17      9.71 o
  -7   4   2      991.70      987.97     18.49 o
  -6   4   2      232.23      233.73      9.88 o
  -5   4   2     5360.89     5377.04     64.87 o
  -4   4   2      105.63       93.36     10.28 o
  -3   4   2     4348.60     4143.57     95.43 o
  -2   4   2     4102.95     4466.66     55.80 o
  -1   4   2     5753.65     5811.00     47.00 o
   0   4   2     2306.48     2343.13     35.12 o
   1   4   2      311.93      315.16      6.50 o
   2   4   2      462.88      531.13      8.77 o
   3   4   2     3747.89     3996.57     23.78 o
   4   4   2     8178.10     8520.43     44.71 o
   5   4   2     2312.62     2286.43     32.88 o
   6   4   2      239.24      251.81     24.32 o
   7   4   2      757.19      704.02     43.31 o
   8   4   2        1.57       -3.86      7.80 o
   9   4   2      597.64      516.23     41.23 o
  -9   5   2      146.30      132.03     13.11 o
  -8   5   2     1747.17     1745.17     30.57 o
  -7   5   2     2588.38     2574.78     30.27 o
  -6   5   2     1867.09     1903.35     43.12 o
  -5   5   2     1761.66     1707.84     34.62 o
  -4   5   2      283.95      278.01     12.76 o
  -3   5   2      332.34      260.10      9.02 o
  -2   5   2    12733.58    12310.99     58.23 o
  -1   5   2       32.38       48.84      2.99 o
   0   5   2    11772.35    11678.16     75.93 o
   1   5   2     2120.55     1988.89     15.80 o
   2   5   2       53.98       64.01      3.06 o
   3   5   2     1757.49     1773.19     32.27 o
   4   5   2     2293.19     2352.07     39.70 o
   5   5   2     1406.38     1318.29    121.54 o
   6   5   2     2471.98     2300.96    141.88 o
   7   5   2        2.43       -3.94      9.89 o
   8   5   2      319.03      313.87     31.51 o
   9   5   2      890.77      958.03     57.14 o
  -9   6   2      397.66      402.58     33.18 o
  -8   6   2       77.54       75.64      9.68 o
  -7   6   2       48.80       62.71      8.57 o
  -6   6   2      582.27      582.40     22.64 o
  -5   6   2      615.54      640.60     21.94 o
  -4   6   2        7.39       17.68      4.39 o
  -3   6   2      109.96      103.95      6.31 o
  -2   6   2      880.50      966.35     23.15 o
  -1   6   2     1074.53      985.54     13.36 o
   0   6   2      456.64      460.01      8.84 o
   1   6   2       29.12       39.47      2.21 o
   2   6   2        2.06        4.49      1.19 o
   3   6   2      335.86      348.15      7.53 o
   4   6   2       62.11       65.97      3.71 o
   5   6   2        6.55        3.04      1.93 o
   6   6   2      481.38      436.35     31.30 o
   7   6   2      323.50      376.27     33.54 o
   8   6   2      416.68      389.97     35.83 o
   9   6   2      204.57      204.14     27.55 o
  -9   7   2      272.01      254.85     27.34 o
  -8   7   2     2511.22     2537.54     54.22 o
  -7   7   2     2067.33     2183.05     47.30 o
  -6   7   2      291.95      298.02     17.06 o
  -5   7   2      370.26      383.74     17.89 o
  -4   7   2        8.55        9.88      2.73 o
  -3   7   2     1090.40     1146.74     33.10 o
  -2   7   2     6564.76     6527.21     67.35 o
  -1   7   2      469.00      477.78     11.06 o
   0   7   2    12214.66    12356.81    110.56 o
   1   7   2     4630.73     4519.56     42.79 o
   2   7   2     1316.10     1329.56     19.02 o
   3   7   2      532.54      520.77      8.73 o
   4   7   2      690.35      729.00     20.69 o
   5   7   2     2608.09     2537.50     95.86 o
   6   7   2     1745.94     1663.38     68.16 o
   7   7   2        0.64       -1.35      5.75 o
   8   7   2      283.36      272.85     30.55 o
  -9   8   2      157.56      173.96     22.72 o
  -8   8   2      248.16      243.00     24.40 o
  -7   8   2     1909.17     1957.61     67.11 o
  -6   8   2     2227.40     2444.82     90.11 o
  -5   8   2     2453.12     2592.50     50.07 o
  -4   8   2     3479.58     3514.59     49.83 o
  -3   8   2     2720.64     2725.02     38.08 o
  -2   8   2      116.80      104.86      5.00 o
  -1   8   2     6994.33     6772.35     49.10 o
   0   8   2       66.10       70.13      3.40 o
   1   8   2     2771.22     2808.72     29.16 o
   2   8   2     1371.87     1414.26     20.84 o
   3   8   2     1143.05     1170.89     23.36 o
   4   8   2     2553.88     2682.30     40.97 o
   5   8   2     3854.21     3835.01    103.65 o
   6   8   2       29.58       25.78      5.96 o
   7   8   2       30.33       12.66      8.30 o
   8   8   2      168.63      177.29     25.92 o
  -8   9   2       90.34       88.63     15.22 o
  -7   9   2        4.42       -5.33      5.33 o
  -6   9   2      276.08      297.65     14.51 o
  -5   9   2        2.52       -3.60      6.07 o
  -4   9   2        7.92        8.40      3.18 o
  -3   9   2        4.41        5.64      2.73 o
  -2   9   2      375.42      364.20     11.41 o
  -1   9   2      103.80      103.33      5.24 o
   0   9   2       15.91       16.90      2.56 o
   1   9   2     1209.33     1181.10     19.94 o
   2   9   2       74.02       75.35      5.28 o
   3   9   2       23.46       17.04      2.65 o
   4   9   2      138.88      127.81      9.49 o
   5   9   2        1.62        1.70      3.15 o
   6   9   2      729.68      728.28     74.36 o
   7   9   2       20.45       18.85      9.88 o
   8   9   2     1011.53      924.10     57.43 o
  -9  10   2     1097.65     1031.17     51.85 o
  -8  10   2       22.82       36.91     11.43 o
  -7  10   2      317.26      336.09     20.90 o
  -6  10   2      811.48      868.21     32.33 o
  -5  10   2        0.40       -4.23      4.23 o
  -4  10   2     9894.21     9847.72     78.42 o
  -3  10   2     3119.56     3102.62     50.23 o
  -2  10   2      534.86      529.11     14.57 o
  -1  10   2      300.95      307.06      9.17 o
   0  10   2      130.24      140.70      6.94 o
   1  10   2     3266.35     3195.73     55.86 o
   2  10   2     3944.68     4056.86     39.39 o
   3  10   2      922.02      926.49     19.33 o
   4  10   2     2610.01     2711.67     44.24 o
   5  10   2     2115.86     2214.22     42.32 o
   6  10   2      184.92      177.36     16.17 o
   7  10   2      532.09      563.21     31.45 o
   8  10   2        4.49        1.64      7.26 o
  -8  11   2      632.35      613.19     30.15 o
  -7  11   2      813.31      857.48     56.37 o
  -6  11   2       43.18       38.90     13.75 o
  -5  11   2       77.75       80.16     10.08 o
  -4  11   2      143.48      155.27     10.45 o
  -3  11   2      511.16      498.22     17.96 o
  -2  11   2      696.51      692.94     17.41 o
  -1  11   2      596.39      595.43     13.22 o
   0  11   2     2831.58     2834.90     32.49 o
   1  11   2      540.43      544.83     15.32 o
   2  11   2      272.31      298.81     11.38 o
   3  11   2        7.16        3.78      2.49 o
   4  11   2       23.11       22.33      4.75 o
   5  11   2      770.48      791.19     26.15 o
   6  11   2       99.05      102.40     10.05 o
   7  11   2        4.93        1.79      5.54 o
  -8  12   2        1.51       -2.38      8.72 o
  -7  12   2        5.91       -1.43      6.24 o
  -6  12   2      609.62      644.06     29.99 o
  -5  12   2     1710.59     1730.95     49.66 o
  -4  12   2     3704.29     3639.01     56.16 o
  -3  12   2      344.58      345.94     15.58 o
  -2  12   2     1730.47     1707.33     28.62 o
  -1  12   2        9.30        9.13      3.30 o
   0  12   2      832.37      822.44     21.84 o
   1  12   2      662.63      626.74     24.83 o
   2  12   2     2333.14     2318.68     53.85 o
   3  12   2     1364.22     1315.29     25.32 o
   4  12   2      277.86      245.91     14.44 o
   5  12   2       39.43       43.03      6.22 o
   6  12   2        8.48        9.62      4.85 o
   7  12   2     1453.37     1467.88     52.70 o
  -7  13   2      500.54      500.50     28.40 o
  -6  13   2      184.37      194.57     17.72 o
  -5  13   2      448.18      455.57     31.26 o
  -4  13   2        4.88        2.26      3.32 o
  -3  13   2      757.08      760.43     23.98 o
  -2  13   2       14.34        7.44      3.69 o
  -1  13   2       69.52       64.09      5.96 o
   0  13   2      985.98      944.28     24.59 o
   1  13   2     1760.62     1801.67     33.83 o
   2  13   2      199.68      165.43     11.22 o
   3  13   2       89.04      110.07      9.20 o
   4  13   2      334.50      323.96     17.12 o
   5  13   2      289.69      288.27     16.96 o
   6  13   2     1246.76     1224.26     39.09 o
  -6  14   2     1080.72     1049.83     41.26 o
  -5  14   2       35.64       29.01      7.40 o
  -4  14   2        6.92        7.37      4.00 o
  -3  14   2       42.80       43.09      6.14 o
  -2  14   2      326.51      317.57     15.74 o
  -1  14   2     2213.47     2146.54     34.69 o
   0  14   2      869.10      822.96     23.97 o
   1  14   2       16.89       12.22      3.67 o
   2  14   2      163.84      163.34     11.24 o
   3  14   2      506.74      511.29     25.84 o
   4  14   2       33.16       26.20      8.83 o
   5  14   2        9.04        0.19      5.03 o
   6  14   2      201.32      212.61     18.88 o
  -5  15   2     1398.96     1474.94     48.53 o
  -4  15   2      700.67      723.83     26.03 o
  -3  15   2      850.99      841.19     27.32 o
  -2  15   2     1031.84     1026.71     29.48 o
  -1  15   2       35.80       36.49      5.78 o
   0  15   2      247.64      239.03     13.70 o
   1  15   2      521.87      534.50     20.31 o
   2  15   2      267.22      281.93     15.04 o
   3  15   2     1415.18     1448.74     44.92 o
   4  15   2      558.11      588.32     29.76 o
  -4  16   2      145.78      145.40     19.96 o
  -3  16   2       70.35       67.94      8.53 o
  -2  16   2       10.47       14.05      4.03 o
  -1  16   2      166.81      158.41     11.65 o
   0  16   2       29.48       25.79      4.83 o
   1  16   2       71.75       68.69      7.90 o
   2  16   2      167.00      144.72     11.37 o
   3  16   2      407.71      382.50     24.39 o
  -3  17   2       39.03       48.10     12.06 o
  -2  17   2     2213.32     2281.89     81.58 o
  -1  17   2      176.69      161.87     12.30 o
   0  17   2      558.48      575.58     23.02 o
   1  17   2       40.91       54.10      8.95 o
 -10   1   3      512.23      498.73     44.07 o
  -9   1   3     1923.81     1942.02     52.51 o
  -8   1   3      257.90      240.60     11.34 o
  -7   1   3     3436.09     3432.44     40.76 o
  -6   1   3     2011.30     1946.93     29.14 o
  -5   1   3      319.97      308.40     11.00 o
  -4   1   3     3054.98     2987.72     24.87 o
  -3   1   3      236.93      244.23      6.72 o
  -2   1   3    11007.65    10669.35     40.46 o
  -1   1   3     3905.90     3776.53     77.92 o
   0   1   3      775.62      786.44     10.15 o
   1   1   3     3074.23     2825.73     23.67 o
   2   1   3     8633.17     8407.72     34.03 o
   3   1   3     1108.36     1104.25     15.71 o
   4   1   3      679.89      635.09     12.60 o
   5   1   3      397.24      411.28     20.56 o
   6   1   3      982.35      947.39     27.47 o
   7   1   3     4853.93     4397.18    271.40 o
   8   1   3      237.16      202.34     14.61 o
   9   1   3     1384.53     1428.83     35.26 o
 -10   2   3     2105.54     2065.73     67.30 o
  -9   2   3        6.07       12.29      4.52 o
  -8   2   3     1220.10     1241.38     22.60 o
  -7   2   3      782.29      749.74     19.13 o
  -6   2   3      704.64      703.53     17.62 o
  -5   2   3     2960.75     2972.91     39.45 o
  -4   2   3     1321.44     1409.85     18.94 o
  -3   2   3    12012.30    12234.71     51.76 o
  -2   2   3     1240.11     1196.02     24.16 o
  -1   2   3      136.76      151.16      7.19 o
   0   2   3     3271.19     3588.88     30.80 o
   1   2   3        1.26        3.16      0.97 o
   2   2   3     7807.51     8099.13     56.58 o
   3   2   3     3782.58     3745.32     36.03 o
   4   2   3     1400.79     1502.96     20.83 o
   5   2   3       12.70        4.51      4.90 o
   6   2   3      441.12      455.87     22.67 o
   7   2   3      137.28      121.93     29.29 o
   8   2   3      976.86      906.09     36.99 o
   9   2   3      506.23      493.20     20.85 o
 -10   3   3       22.01        9.67     11.31 o
  -9   3   3        2.33        3.71      3.29 o
  -8   3   3      709.53      730.08     19.81 o
  -7   3   3     1596.43     1590.99     24.22 o
  -6   3   3      321.64      313.07     10.22 o
  -5   3   3     4677.47     4579.32     64.08 o
  -4   3   3     1622.44     1631.41     23.32 o
  -3   3   3      734.09      748.74     10.97 o
  -2   3   3     1361.02     1415.14     13.05 o
  -1   3   3     6233.18     6313.27     42.22 o
   0   3   3     1102.81     1154.12     17.68 o
   1   3   3     5066.47     5126.57     49.29 o
   2   3   3      199.07      200.71      5.71 o
   3   3   3      402.64      419.04     10.87 o
   4   3   3      993.89      900.95     14.77 o
   5   3   3     2331.50     2330.28     59.76 o
   6   3   3       34.12       28.90      5.03 o
   7   3   3      460.34      394.09     22.73 o
   8   3   3       17.39       12.87      5.50 o
   9   3   3       29.07       22.12     21.16 o
 -10   4   3      615.55      574.42     42.20 o
  -9   4   3      616.35      595.74     22.50 o
  -8   4   3     1110.53     1176.18     31.02 o
  -7   4   3       68.18       70.23      6.32 o
  -6   4   3     3388.33     3500.18     38.29 o
  -5   4   3     3943.05     4074.56     68.68 o
  -4   4   3      170.91      168.64      6.47 o
  -3   4   3    13055.05    13475.02     63.60 o
  -2   4   3     4964.50     5078.63     30.06 o
  -1   4   3     3171.36     3410.12     31.45 o
   0   4   3     5846.51     5623.33     32.02 o
   1   4   3       72.23       65.81      3.47 o
   2   4   3     5021.32     4959.49     28.38 o
   3   4   3     9536.96     9973.94    105.31 o
   4   4   3      133.93      124.46      6.55 o
   5   4   3     4828.53     4689.49    118.86 o
   6   4   3      887.57      908.07     26.63 o
   7   4   3       97.71       80.11      9.29 o
   8   4   3      436.35      411.25     37.91 o
   9   4   3      235.90      215.36     29.49 o
  -9   5   3       90.52       78.40     12.59 o
  -8   5   3      841.06      834.38     40.84 o
  -7   5   3      152.66      172.11     10.90 o
  -6   5   3      213.93      236.62     11.81 o
  -5   5   3      677.29      669.05     16.90 o
  -4   5   3      267.76      296.48      9.07 o
  -3   5   3     1468.16     1557.96     41.20 o
  -2   5   3      415.93      348.75      6.36 o
  -1   5   3      628.20      676.69     10.21 o
   0   5   3     1300.08     1396.71     15.23 o
   1   5   3      343.60      369.37      9.09 o
   2   5   3     1141.38     1150.05     14.19 o
   3   5   3      247.21      253.64      6.34 o
   4   5   3      327.92      306.29     10.45 o
   5   5   3      596.66      579.18     20.55 o
   6   5   3      949.10      961.27     41.11 o
   7   5   3      862.17      747.74     43.70 o
   8   5   3       33.84       28.67      8.32 o
  -9   6   3      874.49      863.52     38.94 o
  -8   6   3     1043.95     1068.90     39.09 o
  -7   6   3     1432.49     1478.27     41.01 o
  -6   6   3     2097.18     2145.24     36.00 o
  -5   6   3     1060.13     1138.19     28.75 o
  -4   6   3     1652.69     1744.60     40.75 o
  -3   6   3      507.60      498.17     18.60 o
  -2   6   3     1792.59     1781.00     24.71 o
  -1   6   3     3432.59     3390.33     36.11 o
   0   6   3    20236.33    19875.16     72.89 o
   1   6   3       83.88       66.92      2.96 o
   2   6   3      653.03      630.38     10.57 o
   3   6   3     1228.52     1330.59     32.00 o
   4   6   3      355.23      358.44     11.33 o
   5   6   3     7150.99     7133.76     98.42 o
   6   6   3      647.04      625.40     30.18 o
   7   6   3     1530.98     1383.95    140.64 o
   8   6   3      540.47      543.12     42.19 o
  -9   7   3       15.68        8.73      3.51 o
  -8   7   3       14.13       18.77      8.15 o
  -7   7   3      701.13      748.69     23.29 o
  -6   7   3      555.62      547.67     22.96 o
  -5   7   3     2165.86     2271.94     44.46 o
  -4   7   3      223.96      234.80     10.25 o
  -3   7   3      117.58      121.19      9.68 o
  -2   7   3      355.34      338.18      8.90 o
  -1   7   3     4278.73     4214.77     40.04 o
   0   7   3      463.14      442.70     13.30 o
   1   7   3     4416.84     4592.02     26.73 o
   2   7   3       56.38       69.11      4.69 o
   3   7   3       12.23        8.64      1.89 o
   4   7   3     1521.17     1550.46     31.42 o
   5   7   3     1115.96     1054.73     59.11 o
   6   7   3     1452.85     1413.01     87.43 o
   7   7   3      385.62      327.33     23.95 o
   8   7   3        3.30        5.15     19.11 o
  -9   8   3      390.85      365.04     31.30 o
  -8   8   3     1847.20     1882.70     50.22 o
  -7   8   3      362.04      356.72     16.80 o
  -6   8   3        2.69        5.75      5.87 o
  -5   8   3      585.84      617.12     24.51 o
  -4   8   3      220.40      221.38     10.41 o
  -3   8   3     1363.13     1373.80     33.97 o
  -2   8   3        4.15        2.93      1.52 o
  -1   8   3     2255.69     2199.50     25.86 o
   0   8   3     1589.01     1539.09     25.66 o
   1   8   3     1401.88     1409.38     22.13 o
   2   8   3        5.70        4.18      2.26 o
   3   8   3       42.52       41.29      6.30 o
   4   8   3      762.95      795.11     28.68 o
   5   8   3      366.57      363.32     16.64 o
   6   8   3       12.55       15.81      9.75 o
   7   8   3      254.03      240.77     20.69 o
   8   8   3      935.03      866.13     96.59 o
  -9   9   3       73.73       82.99     15.35 o
  -8   9   3       85.67       91.02     11.74 o
  -7   9   3      120.42      139.85     13.41 o
  -6   9   3      274.71      285.80     18.23 o
  -5   9   3     2435.33     2549.43    106.56 o
  -4   9   3     2393.99     2444.63     48.72 o
  -3   9   3      694.20      694.40     20.26 o
  -2   9   3      183.39      182.48      7.19 o
  -1   9   3     1424.73     1425.34     21.87 o
   0   9   3      113.51      111.72      7.35 o
   1   9   3     2498.01     2534.20     40.21 o
   2   9   3        5.06        3.30      1.85 o
   3   9   3      450.50      456.54     13.24 o
   4   9   3     4007.40     4223.06     55.72 o
   5   9   3     2232.18     2240.77     56.23 o
   6   9   3      335.60      350.04     24.20 o
   7   9   3       35.97       21.55      8.61 o
  -8  10   3      336.46      332.96     22.16 o
  -7  10   3      471.43      516.04     26.37 o
  -6  10   3       14.59        8.03      4.67 o
  -5  10   3      450.54      429.00     22.26 o
  -4  10   3      829.23      830.21     29.67 o
  -3  10   3     3404.06     3377.66     72.97 o
  -2  10   3        0.09       -0.76      2.04 o
  -1  10   3      334.75      331.06     11.07 o
   0  10   3     1185.60     1138.15     20.46 o
   1  10   3      268.14      263.91     11.58 o
   2  10   3      177.79      171.44      8.46 o
   3  10   3      548.89      586.28     20.62 o
   4  10   3      521.23      529.61     20.53 o
   5  10   3      326.76      306.98     16.61 o
   6  10   3       32.44       47.15      8.88 o
   7  10   3      341.83      303.88     24.22 o
  -8  11   3      194.84      174.78     22.71 o
  -7  11   3      265.64      291.27     20.66 o
  -6  11   3      169.37      174.52     19.70 o
  -5  11   3      379.08      403.44     22.32 o
  -4  11   3     2899.42     3015.58     58.38 o
  -3  11   3      536.49      496.09     18.57 o
  -2  11   3       10.36        8.32      2.72 o
  -1  11   3      869.28      847.46     18.25 o
   0  11   3      939.73      923.99     19.20 o
   1  11   3     1597.39     1749.80     30.74 o
   2  11   3     1368.44     1484.56     25.91 o
   3  11   3      684.87      755.19     24.26 o
   4  11   3     1551.78     1666.19     37.53 o
   5  11   3      960.72      894.68     28.74 o
   6  11   3        6.42       16.15      7.63 o
   7  11   3      820.09      774.05     55.42 o
  -7  12   3       85.66       77.56     11.41 o
  -6  12   3      108.63      110.94     13.10 o
  -5  12   3      104.76      112.25     16.91 o
  -4  12   3      259.76      248.82     17.71 o
  -3  12   3      408.37      394.18     17.64 o
  -2  12   3       30.78       29.46      4.34 o
  -1  12   3      708.00      713.32     21.07 o
   0  12   3      592.76      571.04     15.67 o
   1  12   3     2215.67     2167.72     30.83 o
   2  12   3      197.15      207.60     11.29 o
   3  12   3       52.22       40.86      6.25 o
   4  12   3      254.39      264.69     15.66 o
   5  12   3       91.85       87.21     12.60 o
   6  12   3       18.95       19.88      5.51 o
  -7  13   3      337.52      348.91     33.82 o
  -6  13   3      241.78      225.14     18.67 o
  -5  13   3       18.63       21.15      6.71 o
  -4  13   3      124.13      151.78     15.54 o
  -3  13   3       82.45       82.95      8.48 o
  -2  13   3      735.03      744.39     20.05 o
  -1  13   3      884.43      874.48     24.31 o
   0  13   3      260.81      262.92     13.26 o
   1  13   3      732.40      741.60     21.96 o
   2  13   3     1212.93     1281.93     27.60 o
   3  13   3        0.70       -0.96      3.85 o
   4  13   3      159.17      185.91     13.49 o
   5  13   3        2.25       -4.27      5.11 o
   6  13   3      530.68      523.11     61.40 o
  -6  14   3      188.90      198.39     25.43 o
  -5  14   3      765.69      821.10     35.45 o
  -4  14   3      150.02      143.72     11.76 o
  -3  14   3     2831.89     2767.63     48.82 o
  -2  14   3      163.91      173.57     10.17 o
  -1  14   3      600.99      611.05     21.27 o
   0  14   3      410.00      425.99     17.44 o
   1  14   3     1300.27     1320.37     36.15 o
   2  14   3      522.99      561.18     20.21 o
   3  14   3     1372.19     1445.28     77.87 o
   4  14   3      202.53      228.64     15.59 o
   5  14   3      167.37      166.11     16.36 o
  -5  15   3        2.20       -2.53      6.27 o
  -4  15   3      844.96      844.65     28.92 o
  -3  15   3      514.77      494.09     22.14 o
  -2  15   3        3.61        2.55      3.20 o
  -1  15   3      496.93      507.58     20.13 o
   0  15   3       31.73       17.85      4.87 o
   1  15   3      213.86      199.31     12.64 o
   2  15   3       70.58       74.78     15.46 o
   3  15   3      392.94      405.25     24.39 o
   4  15   3      100.46      108.51     18.99 o
  -4  16   3      249.26      220.11     25.44 o
  -3  16   3      391.43      415.28     20.50 o
  -2  16   3      897.12      931.03     35.74 o
  -1  16   3        1.26       -1.26      4.85 o
   0  16   3      662.04      645.29     23.58 o
   1  16   3      321.51      299.57     16.17 o
   2  16   3     1459.06     1446.02     46.42 o
  -1  17   3       35.35       42.35      8.79 o
   0  17   3       56.17       47.77      8.16 o
   1  17   3       94.67       99.08     11.75 o
 -10   0   4      302.55      318.05     32.91 o
  -9   0   4     1196.66     1165.23     70.79 o
  -8   0   4     5697.76     5746.41     83.36 o
  -7   0   4     7656.81     7673.83    147.53 o
  -6   0   4      655.32      681.84     60.78 o
  -5   0   4      237.99      229.66     14.52 o
  -4   0   4     1894.73     1948.63     38.90 o
  -3   0   4     1051.43     1076.88     26.91 o
  -2   0   4    26138.92    26495.86    143.38 o
  -1   0   4      199.39      187.54      8.09 o
   0   0   4     2254.69     2202.48     35.92 o
   1   0   4     4745.50     4504.71     47.79 o
   2   0   4     8570.63     8642.43     73.71 o
   3   0   4      925.86      832.99     25.07 o
   4   0   4      394.42      379.41     18.81 o
   5   0   4     1338.60     1211.58     71.06 o
   6   0   4     1526.42     1527.95     44.21 o
   7   0   4     2657.91     2452.01     60.12 o
   8   0   4      162.63      119.22     14.24 o
   9   0   4     1380.39     1367.01     73.10 o
 -10   1   4      146.23      159.90     16.58 o
  -9   1   4       90.62       94.91      9.47 o
  -8   1   4        1.59        7.71      3.27 o
  -7   1   4     1353.03     1374.99     27.76 o
  -6   1   4       35.01       32.96      4.55 o
  -5   1   4       76.93       77.92      4.35 o
  -4   1   4       31.98       40.71      5.98 o
  -3   1   4     6431.75     6462.25     34.34 o
  -2   1   4      510.73      509.55      9.29 o
  -1   1   4       57.06       45.17      2.64 o
   0   1   4       84.43       71.64      4.47 o
   1   1   4      455.70      543.10     10.47 o
   2   1   4     1384.05     1400.52     17.50 o
   3   1   4     2661.68     2746.06     23.94 o
   4   1   4      329.62      319.66     12.24 o
   5   1   4      186.50      183.09     10.28 o
   6   1   4       24.20       27.44      5.32 o
   7   1   4      450.67      431.05     18.00 o
   8   1   4        2.62       -3.60      3.60 o
   9   1   4      107.09       97.02     13.97 o
 -10   2   4      962.35      946.39     55.85 o
  -9   2   4      286.10      297.17     16.40 o
  -8   2   4     1772.39     1752.18     32.58 o
  -7   2   4     1279.29     1252.25     26.45 o
  -6   2   4       19.43       17.43      3.76 o
  -5   2   4      506.86      506.01     12.42 o
  -4   2   4     1249.04     1279.72     15.43 o
  -3   2   4      751.67      756.82     23.14 o
  -2   2   4     4459.25     4530.65     51.39 o
  -1   2   4        4.66        8.71      1.24 o
   0   2   4     1100.66     1057.91     13.68 o
   1   2   4     3307.17     3090.65     33.45 o
   2   2   4      168.02      161.33      6.63 o
   3   2   4     1904.87     1876.04     19.88 o
   4   2   4     1241.69     1271.52     27.75 o
   5   2   4      235.57      214.54     12.60 o
   6   2   4     3314.16     3344.31     64.08 o
   7   2   4      393.63      368.11     19.36 o
   8   2   4      661.81      579.97     31.04 o
 -10   3   4      195.63      210.39     27.87 o
  -9   3   4       85.16       80.73      8.74 o
  -8   3   4      122.75      134.45      9.28 o
  -7   3   4     1123.62     1104.62     24.80 o
  -6   3   4     1028.88      990.61     22.51 o
  -5   3   4      212.59      197.65      8.49 o
  -4   3   4      782.26      849.02     15.88 o
  -3   3   4     7139.66     6911.78     70.58 o
  -2   3   4     1251.61     1280.48     22.81 o
  -1   3   4       51.16       23.25      1.98 o
   0   3   4      108.72      115.43      5.80 o
   1   3   4      163.71      129.18      4.59 o
   2   3   4     5860.84     5931.15     47.66 o
   3   3   4     2778.32     2802.86     32.55 o
   4   3   4     1147.18     1131.54     20.39 o
   5   3   4     1351.41     1353.79     31.36 o
   6   3   4      396.89      387.64     26.04 o
   7   3   4       30.45       25.25      7.91 o
   8   3   4      192.04      149.88     16.71 o
 -10   4   4      878.74      837.40     53.40 o
  -9   4   4        4.10        4.34      3.24 o
  -8   4   4        7.71        8.08      2.99 o
  -7   4   4      290.12      308.61     15.39 o
  -6   4   4        0.10        2.70      4.18 o
  -5   4   4     2330.09     2245.64    117.75 o
  -4   4   4      616.72      608.43     10.98 o
  -3   4   4       43.84       45.77      6.21 o
  -2   4   4     1562.61     1715.99     34.95 o
  -1   4   4      654.20      572.44     14.26 o
   0   4   4        0.56        0.11      1.34 o
   1   4   4     1943.73     1956.06     20.69 o
   2   4   4     3446.84     3587.18     31.83 o
   3   4   4     1614.40     1733.29     29.38 o
   4   4   4     1834.75     1913.50     27.21 o
   5   4   4     1469.35     1508.86     33.04 o
   6   4   4     1866.70     1968.21     64.83 o
   7   4   4       62.02       64.14     11.21 o
   8   4   4     1087.10      878.42     48.81 o
  -9   5   4      359.00      392.46     23.47 o
  -8   5   4      492.14      513.73     20.63 o
  -7   5   4      386.53      374.66     16.95 o
  -6   5   4     3061.59     3313.68    101.69 o
  -5   5   4      731.46      759.83     41.54 o
  -4   5   4     2688.51     2638.97     83.12 o
  -3   5   4      321.09      280.10     12.80 o
  -2   5   4        5.03       10.22      1.75 o
  -1   5   4     1157.35     1016.32     19.15 o
   0   5   4     4965.17     4720.60     42.32 o
   1   5   4      852.48      805.26     13.42 o
   2   5   4     3825.00     3907.41     42.55 o
   3   5   4       46.79       43.24      4.30 o
   4   5   4      388.35      397.15     12.69 o
   5   5   4     2383.11     2596.28     61.85 o
   6   5   4      542.48      543.75     28.82 o
   7   5   4     2052.52     2006.83     74.12 o
   8   5   4     1662.93     1343.15    104.29 o
  -9   6   4       79.52       57.97      9.22 o
  -8   6   4        0.87       -1.19      3.53 o
  -7   6   4      154.78      177.99     15.21 o
  -6   6   4      782.08      819.31     28.65 o
  -5   6   4       25.44       20.67      5.86 o
  -4   6   4      262.07      277.81     19.04 o
  -3   6   4      280.09      279.94     11.78 o
  -2   6   4      207.97      218.50     17.41 o
  -1   6   4       61.64       45.60      6.15 o
   0   6   4     1230.60     1278.09     16.37 o
   1   6   4      276.03      239.69      9.01 o
   2   6   4       27.36       33.61      3.01 o
   3   6   4       97.59       96.21      6.08 o
   4   6   4       48.09       44.62      4.53 o
   5   6   4     1163.92     1170.72     60.96 o
   6   6   4      796.56      811.50     35.88 o
   7   6   4        7.60        7.56      6.30 o
   8   6   4        9.03        6.93     12.35 o
  -9   7   4     1690.27     1690.99     68.52 o
  -8   7   4      681.80      672.52     30.45 o
  -7   7   4      177.84      155.74     14.48 o
  -6   7   4     1744.54     1831.52     57.73 o
  -5   7   4     1377.92     1427.10     30.32 o
  -4   7   4     1145.60     1171.76     39.72 o
  -3   7   4      647.82      634.50     18.54 o
  -2   7   4      368.33      367.20     10.34 o
  -1   7   4     3574.91     3566.48     33.39 o
   0   7   4     8485.78     8343.50     72.08 o
   1   7   4      599.48      638.29     15.24 o
   2   7   4     1251.06     1242.37     22.76 o
   3   7   4      597.97      647.89     20.47 o
   4   7   4       43.94       40.74      5.27 o
   5   7   4     1453.57     1453.84     45.64 o
   6   7   4      133.49      135.85     15.93 o
   7   7   4     1430.68     1457.72     51.87 o
  -9   8   4       45.38       56.56     14.84 o
  -8   8   4       26.07       30.65     12.13 o
  -7   8   4      317.53      325.82     21.12 o
  -6   8   4      276.34      286.00     14.75 o
  -5   8   4     5463.69     5788.41     62.93 o
  -4   8   4      811.70      788.58     38.82 o
  -3   8   4       74.32       78.99      5.26 o
  -2   8   4      117.00      123.54      6.29 o
  -1   8   4     4305.47     4338.13     50.39 o
   0   8   4     2306.35     2368.17     40.02 o
   1   8   4     5032.73     5130.49     93.98 o
   2   8   4     1892.00     2002.12     27.64 o
   3   8   4     1266.98     1298.29     30.08 o
   4   8   4     2516.98     2553.23     43.74 o
   5   8   4      427.49      375.71     34.27 o
   6   8   4     2304.02     2425.63     63.96 o
   7   8   4        2.29       -3.03     11.91 o
  -8   9   4      252.06      252.76     19.81 o
  -7   9   4      241.00      276.80     20.18 o
  -6   9   4        3.51        7.02      3.67 o
  -5   9   4       99.88      113.60      9.48 o
  -4   9   4      119.35      124.88      9.51 o
  -3   9   4      597.62      584.92     23.27 o
  -2   9   4        1.46        2.46      2.06 o
  -1   9   4      189.18      195.48      7.39 o
   0   9   4      627.97      624.97     18.27 o
   1   9   4     1439.23     1439.99     24.49 o
   2   9   4      249.85      264.75     10.61 o
   3   9   4      743.39      762.25     23.83 o
   4   9   4      117.84      136.79     10.94 o
   5   9   4        6.68        6.08      3.12 o
   6   9   4       14.46       19.26      8.92 o
   7   9   4        0.81       14.34      6.52 o
  -8  10   4      273.75      319.01     32.11 o
  -7  10   4     1045.65     1047.65     39.60 o
  -6  10   4      406.71      424.54     19.21 o
  -5  10   4     3725.27     3996.80     69.07 o
  -4  10   4     4210.68     4403.13    184.49 o
  -3  10   4      172.08      178.80     14.09 o
  -2  10   4     5270.60     5310.48     64.68 o
  -1  10   4      940.02      912.87     19.09 o
   0  10   4     1811.34     1831.59     32.42 o
   1  10   4      849.32      874.69     19.85 o
   2  10   4        9.52       11.70      4.58 o
   3  10   4     3117.66     3305.08    105.03 o
   4  10   4     4654.14     4802.12     64.73 o
   5  10   4       32.99       37.08      6.41 o
   6  10   4      115.40      113.69     28.59 o
  -7  11   4       70.63       62.49     10.46 o
  -6  11   4      432.91      468.47     20.79 o
  -5  11   4      226.87      221.60     17.41 o
  -4  11   4      339.13      346.89     20.88 o
  -3  11   4       19.99       21.97      6.52 o
  -2  11   4      216.54      211.68      9.73 o
  -1  11   4     1533.65     1530.01     27.30 o
   0  11   4     2244.96     2281.00     34.54 o
   1  11   4        3.69        3.25      2.44 o
   2  11   4       42.81       42.12      5.02 o
   3  11   4       29.74       30.16      6.10 o
   4  11   4        0.51        5.37      3.68 o
   5  11   4      121.48      121.04     11.25 o
   6  11   4       11.89        3.39      5.59 o
  -7  12   4     1226.61     1269.87     57.70 o
  -6  12   4      162.49      168.26     17.86 o
  -5  12   4      140.44      157.35     15.05 o
  -4  12   4      803.61      842.17     33.36 o
  -3  12   4       13.21       13.90      6.09 o
  -2  12   4     4787.55     4678.04     55.61 o
  -1  12   4        2.61        4.39      3.04 o
   0  12   4     1308.87     1272.47     24.44 o
   1  12   4       22.45       25.56      7.26 o
   2  12   4      383.54      386.69     18.26 o
   3  12   4      756.80      792.16     26.93 o
   4  12   4      662.09      707.74     26.68 o
   5  12   4      829.33      812.79     40.14 o
  -7  13   4      146.42      125.65     21.04 o
  -6  13   4      269.17      278.30     21.45 o
  -5  13   4      271.75      281.31     22.43 o
  -4  13   4        2.03        6.18      4.56 o
  -3  13   4     1040.70     1086.16     37.43 o
  -2  13   4       55.34       64.12     18.87 o
  -1  13   4     2204.85     2252.70     39.73 o
   0  13   4     1457.41     1436.96     33.42 o
   1  13   4      231.13      238.52     11.13 o
   2  13   4      637.15      647.84     28.29 o
   3  13   4      270.40      267.88     16.47 o
   4  13   4      685.14      694.30     27.12 o
   5  13   4      154.02      130.68     15.95 o
  -6  14   4      403.29      396.72     36.07 o
  -5  14   4       18.84       12.72     10.62 o
  -4  14   4      393.25      423.88     25.06 o
  -3  14   4      291.99      286.67     19.98 o
  -2  14   4       82.65       72.66     10.01 o
  -1  14   4      537.49      522.20     19.97 o
   0  14   4      763.64      757.96     23.98 o
   1  14   4      778.76      790.03     24.20 o
   2  14   4       38.10       45.70     10.19 o
   3  14   4      273.07      267.98     19.74 o
   4  14   4      106.47       97.60     12.58 o
  -4  15   4      177.53      181.54     24.13 o
  -3  15   4     1830.34     1813.67     55.83 o
  -2  15   4       61.11       60.73      9.98 o
  -1  15   4      580.48      586.31     22.16 o
   0  15   4       51.49       48.37      6.53 o
   1  15   4       97.90       97.91     11.61 o
   2  15   4     1304.60     1259.75     51.46 o
   3  15   4      555.63      564.99     35.22 o
  -2  16   4      205.16      193.49     23.64 o
  -1  16   4      107.87      108.55     16.40 o
   0  16   4       66.48       70.84     20.77 o
   1  16   4       33.49       26.93      9.69 o
   2  16   4      123.17      108.70     18.04 o
   0  17   4      135.20      108.55     12.31 o
  -9   1   5        3.60        0.74      3.23 o
  -8   1   5     2006.49     2045.70     37.64 o
  -7   1   5     1189.97     1202.26     27.92 o
  -6   1   5       47.24       42.57      5.48 o
  -5   1   5      356.29      357.42     13.70 o
  -4   1   5     1292.20     1313.29     24.42 o
  -3   1   5     2623.50     2551.88     45.09 o
  -2   1   5     7374.50     7259.49    110.20 o
  -1   1   5      127.72      115.81      4.73 o
   0   1   5     6636.51     6504.25     38.56 o
   1   1   5     7089.42     7340.63     60.22 o
   2   1   5      264.65      249.45      8.18 o
   3   1   5     3044.11     3109.31     28.99 o
   4   1   5      298.04      302.18     12.65 o
   5   1   5     3346.69     3313.35     68.41 o
   6   1   5     1780.21     1810.43     65.40 o
   7   1   5       43.12       45.62      6.59 o
   8   1   5      143.57      137.51     11.46 o
  -9   2   5        8.70        0.64      3.17 o
  -8   2   5      880.69      888.98     24.94 o
  -7   2   5     2112.74     2078.06     36.54 o
  -6   2   5      726.51      728.78     20.74 o
  -5   2   5     2777.20     2856.62     38.58 o
  -4   2   5      733.24      737.33     26.44 o
  -3   2   5     3890.18     3937.91     55.95 o
  -2   2   5      316.55      312.01     12.37 o
  -1   2   5     3163.16     3287.37     49.46 o
   0   2   5     1895.49     1964.65     20.69 o
   1   2   5     2193.44     2281.08     23.71 o
   2   2   5      709.30      716.36     13.82 o
   3   2   5     1016.38      979.72     23.36 o
   4   2   5     3368.73     3407.66     73.02 o
   5   2   5     1866.47     1909.25     44.07 o
   6   2   5       90.62       77.51      7.69 o
   7   2   5      147.14      141.24     10.91 o
   8   2   5      123.12      106.29     14.54 o
  -9   3   5      135.88      126.05      9.86 o
  -8   3   5       27.89       27.27      4.72 o
  -7   3   5       34.72       26.88      4.66 o
  -6   3   5       93.75       90.47     11.05 o
  -5   3   5     4498.73     4603.05     78.72 o
  -4   3   5      769.66      756.02     27.09 o
  -3   3   5     1675.86     1694.81     37.60 o
  -2   3   5       75.88       75.85      6.28 o
  -1   3   5     1323.20     1383.94     15.75 o
   0   3   5      350.70      327.51      9.89 o
   1   3   5     2252.25     2309.67     24.08 o
   2   3   5     2049.80     2002.40     25.50 o
   3   3   5      945.77      896.69     23.05 o
   4   3   5      113.47      128.81      9.69 o
   5   3   5      152.25      141.51     11.14 o
   6   3   5      634.20      682.87     28.75 o
   7   3   5        5.55        3.24      4.73 o
   8   3   5      405.07      350.07     38.53 o
  -9   4   5     1093.73     1106.98     93.18 o
  -8   4   5       20.22       23.32      5.72 o
  -7   4   5     1363.41     1394.49     34.45 o
  -6   4   5     1634.68     1622.37     55.53 o
  -5   4   5       39.19       43.89      7.79 o
  -4   4   5     5077.04     5226.75    159.97 o
  -3   4   5     3711.07     3808.22     56.29 o
  -2   4   5      121.72      106.18      7.42 o
  -1   4   5     3355.59     3328.06     37.82 o
   0   4   5      528.86      511.93     13.34 o
   1   4   5     2907.19     2870.13     30.97 o
   2   4   5     3389.67     3421.96     33.21 o
   3   4   5        2.75        5.71      3.81 o
   4   4   5     1906.28     1899.19     52.46 o
   5   4   5     1933.93     2067.32     40.95 o
   6   4   5        4.04        7.05      6.45 o
   7   4   5      661.29      647.98     34.78 o
  -9   5   5        0.29        8.04      5.73 o
  -8   5   5      474.06      458.71     20.72 o
  -7   5   5     1119.21     1155.12     31.41 o
  -6   5   5      102.96       76.79     11.04 o
  -5   5   5      672.65      692.20     38.49 o
  -4   5   5      492.02      448.42     21.06 o
  -3   5   5       79.89       80.53      8.61 o
  -2   5   5      785.11      767.92     19.61 o
  -1   5   5       97.24       75.49      4.70 o
   0   5   5      912.94      901.42     21.56 o
   1   5   5      312.94      306.56     10.25 o
   2   5   5     2568.70     2587.00     29.06 o
   3   5   5      380.91      389.05     12.93 o
   4   5   5       32.87       30.94      3.93 o
   5   5   5      428.55      452.50     25.96 o
   6   5   5       26.93       28.07      8.28 o
   7   5   5      177.58      195.25     19.75 o
  -9   6   5     1762.03     1664.84     70.52 o
  -8   6   5        7.57        0.47      3.40 o
  -7   6   5      130.95      124.07     13.88 o
  -6   6   5     1678.85     1711.48     46.69 o
  -5   6   5      551.04      584.32     26.33 o
  -4   6   5     2999.25     3077.56     56.12 o
  -3   6   5       35.66       37.68      6.49 o
  -2   6   5     1456.77     1422.00     26.71 o
  -1   6   5     2289.31     2275.78     31.52 o
   0   6   5     4930.16     5129.34     89.68 o
   1   6   5     3454.90     3553.75     77.48 o
   2   6   5     2279.05     2399.79     47.12 o
   3   6   5     2163.06     2307.23     33.51 o
   4   6   5      145.38      145.87     10.37 o
   5   6   5      191.24      183.17     16.84 o
   6   6   5      596.12      636.71     51.98 o
   7   6   5     4992.29     5025.86    119.23 o
  -9   7   5      234.27      302.04     30.95 o
  -8   7   5      298.92      325.45     17.80 o
  -7   7   5      401.13      344.98     22.59 o
  -6   7   5       10.09        7.30      7.22 o
  -5   7   5     1757.37     1658.63     64.30 o
  -4   7   5        0.52       -0.76      4.84 o
  -3   7   5      705.98      750.98     37.05 o
  -2   7   5       33.99       47.94      4.25 o
  -1   7   5        2.78        5.56      2.21 o
   0   7   5      203.11      205.00      9.39 o
   1   7   5      364.07      380.66     12.59 o
   2   7   5       35.32       39.89      4.14 o
   3   7   5      210.77      232.65     13.24 o
   4   7   5       14.46       11.23      4.10 o
   5   7   5       24.83       25.40      7.13 o
   6   7   5      467.23      455.45     28.68 o
   7   7   5       73.18       59.74     12.14 o
  -8   8   5      251.66      213.16     18.57 o
  -7   8   5      623.95      620.18     30.26 o
  -6   8   5      634.32      617.67     28.93 o
  -5   8   5       78.69       64.47      7.30 o
  -4   8   5       43.63       32.64      5.73 o
  -3   8   5        7.63        7.11      3.54 o
  -2   8   5     1364.15     1421.64     26.94 o
  -1   8   5     4425.59     4372.71     66.70 o
   0   8   5      202.30      195.62     10.81 o
   1   8   5      757.16      737.47     18.06 o
   2   8   5      232.78      246.76     13.50 o
   3   8   5       12.97       20.94      5.27 o
   4   8   5      514.11      550.82     21.50 o
   5   8   5        6.68       15.20      7.78 o
   6   8   5      852.06      890.55     40.82 o
  -8   9   5      168.17      168.39     17.14 o
  -7   9   5       19.80       12.99      5.52 o
  -6   9   5      714.22      681.86     31.26 o
  -5   9   5     2745.58     2666.66     93.19 o
  -4   9   5      359.93      340.21     20.04 o
  -3   9   5     1050.88     1068.97     40.31 o
  -2   9   5      447.33      476.44     16.17 o
  -1   9   5       65.11       66.01      8.60 o
   0   9   5      109.50      124.91      8.85 o
   1   9   5       10.17       13.79      3.11 o
   2   9   5     1245.74     1342.18     39.21 o
   3   9   5     3937.89     4301.08     89.85 o
   4   9   5      763.79      797.54     26.95 o
   5   9   5      144.91      140.44     16.46 o
   6   9   5      436.70      441.87     29.07 o
  -7  10   5      558.13      533.96     29.56 o
  -6  10   5       24.16       20.15      6.11 o
  -5  10   5      461.86      488.57     20.48 o
  -4  10   5       21.70       21.19      5.41 o
  -3  10   5      920.78      864.29     30.11 o
  -2  10   5       12.06       18.62      7.36 o
  -1  10   5      930.66      903.31     19.95 o
   0  10   5      722.64      769.54     22.69 o
   1  10   5        2.81        0.94      4.29 o
   2  10   5        0.01        1.06      3.66 o
   3  10   5      991.86     1121.03     31.85 o
   4  10   5      342.00      350.36     18.54 o
   5  10   5       70.07       70.32     14.50 o
  -7  11   5      168.45      207.83     26.31 o
  -6  11   5     1847.58     1766.06     52.19 o
  -5  11   5      746.33      758.89     26.11 o
  -4  11   5      334.64      290.79     19.15 o
  -3  11   5      269.04      275.00     17.46 o
  -2  11   5     3685.42     3658.25     60.08 o
  -1  11   5        8.14        8.70      2.43 o
   0  11   5     1129.06     1161.93     27.95 o
   1  11   5      322.86      332.45     14.89 o
   2  11   5        1.71       -1.11      3.07 o
   3  11   5     3987.88     4204.56     72.19 o
   4  11   5     1662.51     1631.58     46.29 o
   5  11   5      465.51      446.13     29.10 o
  -6  12   5      196.15      179.34     17.52 o
  -5  12   5       46.62       47.97      7.32 o
  -4  12   5        2.22        6.95      4.14 o
  -3  12   5        6.58       19.21      8.77 o
  -2  12   5     1473.16     1497.11     42.91 o
  -1  12   5     2534.31     2526.37     42.73 o
   0  12   5       28.81       36.97      4.70 o
   1  12   5        6.76        4.26      3.35 o
   2  12   5       99.23      111.15     12.22 o
   3  12   5      312.07      313.19     23.48 o
   4  12   5      360.07      351.04     19.72 o
   5  12   5        9.93       10.49     10.99 o
  -6  13   5        0.57       -1.53      5.09 o
  -5  13   5        7.79        1.02      3.77 o
  -4  13   5       56.10       40.39     12.47 o
  -3  13   5       48.86       52.95     13.49 o
  -2  13   5     1305.01     1293.88     41.25 o
  -1  13   5       22.74       20.75      6.12 o
   0  13   5      412.76      439.76     17.87 o
   1  13   5      454.53      446.99     18.93 o
   2  13   5     1223.98     1223.79     41.09 o
   3  13   5      191.41      210.68     15.39 o
   4  13   5      163.71      160.35     16.68 o
  -4  14   5      193.76      169.30     23.79 o
  -3  14   5      482.30      482.33     38.05 o
  -2  14   5      193.50      179.64     15.73 o
  -1  14   5     2567.96     2486.13     56.35 o
   0  14   5        2.88        4.45      2.72 o
   1  14   5      149.36      119.75     13.03 o
   2  14   5      365.77      513.62     40.85 o
   3  14   5      670.61      613.81     74.11 o
  -2  15   5      299.73      296.79     23.09 o
  -1  15   5        0.81        6.28      3.48 o
   0  15   5       58.20       48.03      8.06 o
   1  15   5      149.95      166.49     20.80 o
   2  15   5      379.32      402.31     33.64 o
  -1  16   5       10.44       39.05     10.93 o
   1  16   5      851.83      774.04     47.04 o
  -9   0   6     1107.08     1087.92     74.51 o
  -8   0   6     2126.72     2233.86     59.13 o
  -7   0   6     1781.40     1868.96     51.99 o
  -6   0   6     5473.08     5809.40    228.29 o
  -5   0   6      744.66      767.99     30.11 o
  -4   0   6     6279.49     6202.37    118.29 o
  -3   0   6      526.33      532.29     33.94 o
  -2   0   6      555.48      534.89     32.10 o
  -1   0   6     3126.85     3171.25     55.90 o
   0   0   6    15376.16    15590.30     99.34 o
   1   0   6       20.06       30.64     10.99 o
   2   0   6      222.51      202.40     13.19 o
   3   0   6       57.78       51.31      7.91 o
   4   0   6       56.72       47.97      7.74 o
   5   0   6     4966.87     5211.51    341.01 o
   6   0   6      934.97      942.59     47.70 o
   7   0   6      660.97      651.99     34.95 o
  -9   1   6        8.77        8.69      4.40 o
  -8   1   6       25.80       27.59      7.79 o
  -7   1   6      306.62      331.11     15.55 o
  -6   1   6       49.99       52.60      6.21 o
  -5   1   6      817.77      834.67     25.85 o
  -4   1   6      349.96      343.69     15.82 o
  -3   1   6     1054.07     1078.94     48.85 o
  -2   1   6      110.39       96.76     14.48 o
  -1   1   6      713.30      716.28     12.85 o
   0   1   6     1204.16     1218.23     18.04 o
   1   1   6      452.88      427.85     11.19 o
   2   1   6       31.12       28.46      3.32 o
   3   1   6       30.35       30.58      4.42 o
   4   1   6     2131.19     2058.45     39.91 o
   5   1   6      334.26      344.43     15.40 o
   6   1   6      116.42      118.41      9.96 o
   7   1   6      112.45      106.69     11.11 o
   8   1   6       29.98       24.67     10.46 o
  -9   2   6      796.80      813.18     26.17 o
  -8   2   6      939.82      952.51     27.48 o
  -7   2   6       52.86       61.67      7.25 o
  -6   2   6      940.38      969.14     29.05 o
  -5   2   6     1499.40     1517.33     34.51 o
  -4   2   6      864.76      881.24     30.80 o
  -3   2   6     2167.49     2231.54     61.48 o
  -2   2   6       16.34       15.95      5.34 o
  -1   2   6      856.41      887.56     21.24 o
   0   2   6     2774.10     2770.39     27.06 o
   1   2   6       72.26       57.34      4.22 o
   2   2   6     1199.41     1220.62     21.82 o
   3   2   6      371.64      354.70     13.23 o
   4   2   6       61.89       64.27      6.82 o
   5   2   6     1023.29     1090.68     27.23 o
   6   2   6      481.08      489.13     20.96 o
   7   2   6      227.20      228.08     22.10 o
  -9   3   6       71.51       72.01     10.65 o
  -8   3   6       19.58       23.00      5.42 o
  -7   3   6     1017.34     1016.27     31.44 o
  -6   3   6       11.88        7.71      3.98 o
  -5   3   6     2343.59     2493.67     54.99 o
  -4   3   6     2019.07     2110.56     47.50 o
  -3   3   6     1392.89     1409.63     36.55 o
  -2   3   6      355.56      387.60     15.10 o
  -1   3   6     1815.63     1811.00     31.32 o
   0   3   6     1836.20     1852.25     29.79 o
   1   3   6     2938.48     2990.61     29.47 o
   2   3   6      176.88      171.30      7.42 o
   3   3   6      639.18      635.09     17.83 o
   4   3   6     5074.80     5077.59     82.77 o
   5   3   6     1054.51     1050.25     26.64 o
   6   3   6      401.36      403.44     17.96 o
   7   3   6       22.90       12.05      5.18 o
  -9   4   6       67.81       74.13     11.97 o
  -8   4   6        1.47        8.48      4.74 o
  -7   4   6      529.21      558.90     24.23 o
  -6   4   6        0.95        3.33      4.88 o
  -5   4   6     2167.55     2253.52     52.33 o
  -4   4   6      167.68      186.90     14.63 o
  -3   4   6     2083.42     2105.75     60.79 o
  -2   4   6       15.13       11.51      5.13 o
  -1   4   6      831.44      856.81     28.72 o
   0   4   6      460.81      442.49     13.58 o
   1   4   6      171.30      176.06      7.32 o
   2   4   6     2260.24     2264.78     40.94 o
   3   4   6      360.59      371.13     14.00 o
   4   4   6        3.10        4.23      2.72 o
   5   4   6      751.32      735.74     22.44 o
   6   4   6      146.43      136.99     13.23 o
   7   4   6       56.75       54.60      9.08 o
  -9   5   6     1518.04     1426.60     68.01 o
  -8   5   6      429.67      437.79     21.60 o
  -7   5   6      798.44      822.26     28.30 o
  -6   5   6      716.32      704.30     31.11 o
  -5   5   6       39.66       36.85      7.91 o
  -4   5   6     3843.48     4071.04    118.79 o
  -3   5   6       12.32       11.80      3.74 o
  -2   5   6     2051.34     2131.08     34.78 o
  -1   5   6     1072.01     1071.72     32.25 o
   0   5   6      238.38      226.93     11.84 o
   1   5   6     1418.66     1412.15     23.85 o
   2   5   6     1628.83     1545.91     31.08 o
   3   5   6      296.45      289.47     14.76 o
   4   5   6      941.03     1017.16     38.26 o
   5   5   6      201.08      207.97     18.80 o
   6   5   6      361.41      373.43     26.77 o
   7   5   6     1587.43     1815.18     84.26 o
  -8   6   6      332.65      334.14     20.36 o
  -7   6   6        3.37        0.13      4.37 o
  -6   6   6      110.04       90.75     11.87 o
  -5   6   6       11.43        6.30      7.73 o
  -4   6   6      129.44       96.51     20.04 o
  -3   6   6      407.91      408.33     28.06 o
  -2   6   6        0.30       -0.45      2.58 o
  -1   6   6      900.98      909.98     30.29 o
   0   6   6      392.83      408.01     16.02 o
   1   6   6      719.90      701.14     20.48 o
   2   6   6       11.26       15.13      3.35 o
   3   6   6       78.85       80.01     11.03 o
   4   6   6      890.94      934.90     38.11 o
   5   6   6      304.87      327.00     28.28 o
   6   6   6        3.17       -2.01      6.12 o
  -8   7   6      363.31      372.26     20.72 o
  -7   7   6      797.62      817.27     35.93 o
  -6   7   6      706.34      684.16     31.30 o
  -5   7   6      370.49      360.56     21.73 o
  -4   7   6     1147.18     1140.37    115.84 o
  -3   7   6        1.56       14.31      5.47 o
  -2   7   6     3361.73     3352.95     61.03 o
  -1   7   6     1900.22     1786.32     82.90 o
   0   7   6      555.98      568.53     19.11 o
   1   7   6      194.74      190.63     11.22 o
   2   7   6     2266.28     2206.65     51.90 o
   3   7   6      185.55      222.07     68.98 o
   4   7   6      211.97      222.74     18.72 o
   5   7   6        0.44        6.32      6.68 o
   6   7   6      652.72      689.09     36.72 o
  -7   8   6      207.32      198.85     18.54 o
  -6   8   6      198.19      235.73     31.33 o
  -5   8   6     1864.20     1910.84     53.61 o
  -4   8   6      438.25      384.02     21.42 o
  -3   8   6     3712.34     3820.79    147.11 o
  -2   8   6      522.14      474.78     22.55 o
  -1   8   6        8.05       11.21      4.14 o
   0   8   6      283.63      299.84     16.96 o
   1   8   6     1570.59     1550.64     32.00 o
   2   8   6     3672.41     3849.18     82.90 o
   3   8   6     1830.19     1850.01     46.72 o
   4   8   6      395.91      414.32     29.06 o
   5   8   6      115.84      135.62     21.18 o
  -7   9   6      271.69      275.53     21.71 o
  -6   9   6       59.49       72.47     10.88 o
  -5   9   6       30.54       25.18      6.65 o
  -4   9   6      233.57      227.42     16.80 o
  -3   9   6       57.50       46.59      9.51 o
  -2   9   6      113.16      100.82     10.74 o
  -1   9   6     1003.14     1011.23     32.30 o
   0   9   6      237.79      255.92     15.99 o
   1   9   6      213.07      221.50     15.31 o
   2   9   6        8.62        7.40      3.62 o
   3   9   6       70.98       62.56      7.76 o
   4   9   6      300.36      357.40     24.85 o
   5   9   6       20.77       26.90      8.79 o
  -7  10   6        6.62        6.47      5.26 o
  -6  10   6     1914.62     1788.53    105.06 o
  -5  10   6      739.18      690.78     31.48 o
  -4  10   6       27.92       26.89     11.33 o
  -3  10   6     1016.75     1036.88     53.06 o
  -2  10   6     1476.22     1364.35     39.48 o
  -1  10   6      132.13      141.21     12.54 o
   0  10   6      629.03      675.28     26.27 o
   1  10   6      197.46      190.21     13.03 o
   2  10   6     2163.06     2336.44     50.37 o
   3  10   6     2576.28     2605.82     65.60 o
   4  10   6       38.36       43.11     10.04 o
  -6  11   6       60.85       50.94     10.26 o
  -5  11   6      164.64      148.10     15.36 o
  -4  11   6       20.19       20.43     11.09 o
  -3  11   6      181.71      184.44     23.61 o
  -2  11   6      725.06      694.98     28.20 o
  -1  11   6      179.23      158.39     13.06 o
   0  11   6      309.75      299.99     15.93 o
   1  11   6       26.34       36.63     19.56 o
   2  11   6      327.22      323.24     18.02 o
   3  11   6        7.11       18.66      5.68 o
   4  11   6       90.32       93.42     13.55 o
  -6  12   6     1078.68     1044.93     57.74 o
  -5  12   6        8.64       23.99     12.09 o
  -4  12   6      392.76      359.16     34.17 o
  -3  12   6       57.59       36.69     11.34 o
  -2  12   6      426.30      432.91     32.90 o
  -1  12   6      691.98      624.36     26.67 o
   0  12   6     1260.28     1255.55     31.75 o
   1  12   6      206.27      192.88     16.37 o
   2  12   6      316.81      315.48     18.16 o
   3  12   6      515.43      525.11     23.87 o
  -4  13   6      147.28      207.29     27.58 o
  -3  13   6        0.61       -9.70      9.70 o
  -2  13   6      651.67      698.60     43.28 o
  -1  13   6     1670.97     1529.06     59.76 o
   0  13   6      293.64      286.73     20.10 o
   1  13   6      913.38      909.33     51.08 o
   2  13   6       43.81       35.53      8.23 o
   3  13   6       72.72       59.95     10.30 o
  -3  14   6      405.79      435.85     37.12 o
  -2  14   6        0.31        8.27      7.12 o
  -1  14   6      150.75      156.84     19.63 o
   0  14   6      796.63      805.78     52.04 o
   2  14   6       65.48       43.87     12.51 o
  -1  15   6      817.30      767.39     43.67 o
  -8   1   7      636.47      676.35     30.52 o
  -7   1   7      448.45      458.12     22.40 o
  -6   1   7     1314.64     1389.44     43.97 o
  -5   1   7       82.16       84.38      9.11 o
  -4   1   7      170.42      176.37     15.82 o
  -3   1   7       45.06       37.82      7.92 o
  -2   1   7      488.40      480.24     34.28 o
  -1   1   7     3800.77     3820.06     65.88 o
   0   1   7     4747.22     4834.26     46.36 o
   1   1   7      385.86      382.11     11.37 o
   2   1   7      254.30      249.51     10.99 o
   3   1   7       79.64       82.57      6.73 o
   4   1   7      387.88      401.22     15.85 o
   5   1   7     2684.29     2631.78     43.51 o
   6   1   7      138.88      126.29     10.53 o
   7   1   7     1963.48     1954.90     84.93 o
  -8   2   7      220.44      209.98     15.58 o
  -7   2   7       12.96        4.46      7.06 o
  -6   2   7        6.01        3.51      3.82 o
  -5   2   7     3476.13     3614.08    106.04 o
  -4   2   7        4.36       -0.28      3.58 o
  -3   2   7        0.38       -2.42      7.44 o
  -2   2   7     1344.56     1366.28     57.79 o
  -1   2   7      268.32      272.16     12.72 o
   0   2   7      578.76      596.32     16.65 o
   1   2   7      268.84      287.14     11.63 o
   2   2   7     2337.55     2290.78     32.95 o
   3   2   7      394.72      401.98     14.95 o
   4   2   7     1020.74      994.66     24.98 o
   5   2   7      350.70      355.45     16.41 o
   6   2   7      471.01      479.03     20.24 o
  -8   3   7      114.95       99.59     11.09 o
  -7   3   7      718.94      735.67     27.99 o
  -6   3   7      695.50      688.33     25.85 o
  -5   3   7      169.46      175.09     13.07 o
  -4   3   7      294.34      304.40     19.36 o
  -3   3   7     2114.02     2221.02     78.24 o
  -2   3   7      527.25      513.99     25.04 o
  -1   3   7      449.30      453.30     22.71 o
   0   3   7     1063.58     1071.01     22.66 o
   1   3   7       18.73       14.20      3.70 o
   2   3   7     1932.73     1867.94     29.93 o
   3   3   7     1797.51     1829.17     31.82 o
   4   3   7       54.29       61.13      6.66 o
   5   3   7      837.14      803.53     24.50 o
   6   3   7      269.91      235.42     17.10 o
  -8   4   7      733.75      721.12     31.74 o
  -7   4   7      356.91      334.48     20.00 o
  -6   4   7       92.31       98.26     10.08 o
  -5   4   7     1855.88     1984.76     51.21 o
  -4   4   7     2541.86     2584.60     55.82 o
  -3   4   7      135.33      149.05     12.88 o
  -2   4   7     2507.66     2454.88     86.70 o
  -1   4   7      141.23      145.13     13.24 o
   0   4   7      521.49      517.69     18.65 o
   1   4   7     1359.64     1369.90     25.38 o
   2   4   7      147.96      134.54      9.82 o
   3   4   7     2358.73     2352.13     36.45 o
   4   4   7     1541.44     1592.33     32.01 o
   5   4   7       18.82       13.13      5.05 o
   6   4   7      142.05      167.06     16.14 o
  -8   5   7      124.57      125.94     12.69 o
  -7   5   7      424.17      420.84     21.46 o
  -6   5   7       10.13       10.90      5.27 o
  -5   5   7        0.92        5.57      4.16 o
  -4   5   7       31.81       26.83      6.67 o
  -3   5   7      514.52      520.97     23.71 o
  -2   5   7      386.51      342.32     20.47 o
  -1   5   7      149.53      138.17     12.58 o
   0   5   7      458.79      471.12     17.94 o
   1   5   7       89.57       81.90      6.47 o
   2   5   7      499.15      502.41     34.98 o
   3   5   7     1188.05     1207.69     40.35 o
   4   5   7       23.31       27.97      5.75 o
   5   5   7      207.00      211.29     15.94 o
   6   5   7       23.28       23.26     12.12 o
  -8   6   7     1687.48     1766.22     78.84 o
  -7   6   7     1059.45     1004.38     54.41 o
  -6   6   7        7.47       14.10      6.75 o
  -5   6   7      127.56      116.69     13.10 o
  -4   6   7     1502.85     1459.22     92.86 o
  -3   6   7     1156.63     1104.59     34.02 o
  -2   6   7     7363.30     7096.25    395.43 o
  -1   6   7       26.56       22.75      5.76 o
   0   6   7      429.80      446.67     17.86 o
   1   6   7     2665.79     2675.24     56.85 o
   2   6   7     1561.80     1551.40     44.71 o
   3   6   7     2817.12     2783.76     62.87 o
   4   6   7       79.49       83.48     11.58 o
   5   6   7     1178.06     1241.47     38.72 o
   6   6   7      322.59      416.29     40.78 o
  -7   7   7     1186.66     1166.28     71.44 o
  -6   7   7      118.69       97.01     13.48 o
  -5   7   7      146.08      150.02     15.07 o
  -4   7   7      310.85      301.34     21.95 o
  -3   7   7     2257.21     2218.44     70.98 o
  -2   7   7      519.33      494.98     24.46 o
  -1   7   7      763.81      793.77     29.92 o
   0   7   7      106.05      104.72      8.88 o
   1   7   7      226.57      196.27     16.34 o
   2   7   7      888.90      909.55     35.25 o
   3   7   7      328.88      326.69     23.28 o
   4   7   7      118.52      114.06     15.04 o
   5   7   7       64.42       55.20     12.21 o
  -7   8   7      513.94      424.89     38.12 o
  -6   8   7      277.60      252.89     22.17 o
  -5   8   7      182.39      162.68     15.49 o
  -4   8   7       36.95       18.57      6.17 o
  -3   8   7      751.41      635.89     43.06 o
  -2   8   7      458.89      468.36     28.72 o
  -1   8   7      250.71      255.98     17.57 o
   0   8   7      355.49      332.47     24.54 o
   1   8   7      958.39      971.70     36.43 o
   2   8   7        8.50        8.90      5.66 o
   3   8   7       75.97       73.09     25.86 o
   4   8   7        2.63        5.82      5.02 o
  -7   9   7     1318.00     1053.47     60.18 o
  -6   9   7      684.95      661.65     33.04 o
  -5   9   7      165.78      155.87     15.57 o
  -4   9   7      364.63      381.25     35.16 o
  -3   9   7     3573.77     3428.83     98.84 o
  -2   9   7        1.96       -2.27      6.19 o
  -1   9   7      586.51      562.53     27.04 o
   0   9   7       22.21       16.61      4.94 o
   1   9   7      400.36      395.63     23.83 o
   2   9   7     2813.13     2877.95     66.48 o
   3   9   7      965.42      986.03     40.34 o
   4   9   7      372.85      375.72     25.68 o
  -6  10   7       68.49       53.03     13.79 o
  -5  10   7      312.28      292.25     32.27 o
  -4  10   7       46.19       49.13     13.60 o
  -3  10   7       25.22       30.53     11.37 o
  -2  10   7      748.86      710.62     29.85 o
  -1  10   7      178.78      175.68     14.86 o
   0  10   7        0.58        3.75      8.61 o
   1  10   7        1.11       -5.65      6.12 o
   2  10   7      180.95      190.29     18.34 o
   3  10   7      190.92      177.04     21.69 o
  -4  11   7      518.84      521.57     41.72 o
  -3  11   7      727.42      694.32     45.84 o
  -2  11   7      680.69      709.04     30.33 o
  -1  11   7      424.02      416.94     22.65 o
   0  11   7      758.96      773.77     46.80 o
   1  11   7      950.36     1020.33     54.91 o
   2  11   7     1128.08     1130.39     43.51 o
   3  11   7       45.63       37.70     11.99 o
  -4  12   7       10.92       12.29     10.05 o
  -3  12   7      464.66      438.03     36.92 o
  -2  12   7      585.64      605.80     28.25 o
  -1  12   7      231.67      227.63     17.08 o
   0  12   7      296.73      259.63     27.71 o
   1  12   7      371.86      357.15     33.43 o
   2  12   7       30.49       20.49      8.92 o
  -2  13   7        0.29       10.09      5.89 o
  -1  13   7      548.65      460.09     33.76 o
   0  13   7      783.99      725.09     45.94 o
   1  13   7       12.65       20.06      8.76 o
  -7   0   8      146.00      126.99     22.23 o
  -6   0   8     2987.75     3101.25    102.72 o
  -5   0   8       88.08       94.34     17.45 o
  -4   0   8     3065.05     3178.70     96.31 o
  -3   0   8        4.36        1.79      5.51 o
  -2   0   8      702.67      664.33     41.75 o
  -1   0   8     2663.37     2756.48     60.94 o
   0   0   8     3755.75     3760.00     77.39 o
   1   0   8      338.82      374.50     20.38 o
   2   0   8      596.24      591.83     39.02 o
   3   0   8       64.29       77.05      9.90 o
   4   0   8       19.60       28.01      6.09 o
   5   0   8      302.19      291.62     21.67 o
  -7   1   8       98.12       99.36     14.41 o
  -6   1   8        1.64        7.31      8.12 o
  -5   1   8     1997.43     2015.28     56.50 o
  -4   1   8      389.01      372.51     23.51 o
  -3   1   8       26.23       37.62     10.07 o
  -2   1   8      157.33      138.14     13.48 o
  -1   1   8      491.94      461.78     19.50 o
   0   1   8      109.26       99.71      7.71 o
   1   1   8       95.27       92.05      7.24 o
   2   1   8      302.97      312.77     15.46 o
   3   1   8      121.85      128.19     10.49 o
   4   1   8      335.57      317.60     14.88 o
   5   1   8      191.28      183.10     12.23 o
   6   1   8       14.34       12.82      5.84 o
  -7   2   8      529.17      545.13     25.69 o
  -6   2   8      479.66      499.28     23.28 o
  -5   2   8       40.77       33.26      8.50 o
  -4   2   8      660.63      654.92     31.32 o
  -3   2   8      592.74      511.16     26.98 o
  -2   2   8     1284.63     1283.12     60.15 o
  -1   2   8     2366.84     2456.48     56.14 o
   0   2   8       77.07       75.76      9.24 o
   1   2   8      367.55      365.11     21.06 o
   2   2   8      419.09      435.11     18.45 o
   3   2   8        7.71        6.56      3.68 o
   4   2   8     1237.63     1256.86     34.67 o
   5   2   8       65.52       57.28      7.24 o
  -7   3   8      344.29      375.65     21.32 o
  -6   3   8      213.20      223.59     17.65 o
  -5   3   8     4389.77     4506.42    115.01 o
  -4   3   8      400.43      407.14     36.84 o
  -3   3   8      282.59      307.43     31.75 o
  -2   3   8      555.48      591.58     41.89 o
  -1   3   8      506.49      534.82     26.59 o
   0   3   8     1034.99     1170.12     30.27 o
   1   3   8      504.17      483.05     18.99 o
   2   3   8     1645.61     1651.65     36.26 o
   3   3   8     1415.44     1441.07     35.32 o
   4   3   8      697.62      699.69     25.99 o
   5   3   8       88.41       77.79     12.32 o
  -7   4   8      693.84      637.94     27.62 o
  -6   4   8        8.67        2.02      4.02 o
  -5   4   8      570.21      615.58     30.50 o
  -4   4   8        1.04      -10.16     11.38 o
  -3   4   8     1531.92     1492.52     68.83 o
  -2   4   8      194.24      153.98     15.11 o
  -1   4   8      479.83      468.84     24.98 o
   0   4   8     3894.07     3949.13     73.30 o
   1   4   8      265.75      242.05     13.59 o
   2   4   8       97.35      104.25      9.40 o
   3   4   8      109.89      116.64     10.35 o
   4   4   8     1646.74     1657.58     68.84 o
   5   4   8       29.79       31.81     12.79 o
  -7   5   8      294.72      314.78     23.40 o
  -6   5   8      730.89      727.55     28.16 o
  -5   5   8      214.56      213.92     18.16 o
  -4   5   8       10.05       16.27      6.34 o
  -3   5   8      800.40      790.94     49.82 o
  -2   5   8     1670.30     1789.75     69.95 o
  -1   5   8      243.56      255.81     18.20 o
   0   5   8     1707.09     1831.70     37.41 o
   1   5   8      726.20      750.82     24.28 o
   2   5   8      181.75      159.38     14.98 o
   3   5   8     2068.96     2079.52     69.73 o
   4   5   8      115.46      110.66     14.23 o
  -7   6   8       29.27       35.37     11.19 o
  -6   6   8       25.10       14.90     10.64 o
  -5   6   8       39.31       37.31      8.04 o
  -4   6   8       10.49        9.88      5.03 o
  -3   6   8        3.74       -2.97      7.06 o
  -2   6   8      542.76      562.02     27.81 o
  -1   6   8      451.14      454.31     24.30 o
   0   6   8      119.66      120.97     10.09 o
   1   6   8        0.76        8.92      8.11 o
   2   6   8      124.27      119.79     13.14 o
   3   6   8        0.06       -2.62      4.98 o
   4   6   8      285.09      285.35     31.40 o
  -6   7   8       84.86       78.21     11.72 o
  -5   7   8       17.27       21.71      6.89 o
  -4   7   8        1.58       10.41      9.53 o
  -3   7   8      622.07      589.02     42.43 o
  -2   7   8     2045.14     2115.54     53.78 o
  -1   7   8       73.89       77.07     10.21 o
   0   7   8     1409.86     1401.63     63.32 o
   1   7   8      933.16      925.54     36.42 o
   2   7   8      233.69      237.73     19.28 o
   3   7   8      214.04      209.90     18.55 o
   4   7   8        0.85       23.76     11.50 o
  -6   8   8       32.34       52.08     13.80 o
  -5   8   8      183.44      179.19     27.00 o
  -4   8   8      304.87      316.33     33.60 o
  -3   8   8     1162.27     1101.17     58.60 o
  -2   8   8      263.67      280.84     24.31 o
  -1   8   8      767.34      850.97     64.90 o
   0   8   8      302.49      320.62     30.66 o
   1   8   8      454.57      467.21     30.64 o
   2   8   8     1146.94     1192.98     43.72 o
   3   8   8       46.39       40.49      8.68 o
  -4   9   8        5.08        2.87      6.71 o
  -3   9   8       38.02       49.19     14.26 o
  -2   9   8       18.42        8.62      4.80 o
  -1   9   8      459.07      439.96     24.11 o
   0   9   8      403.70      415.17     35.34 o
   1   9   8      398.74      390.11     24.94 o
   2   9   8      128.88      146.77     16.15 o
   3   9   8       87.58       89.24     19.50 o
  -4  10   8     1777.18     1727.18     77.94 o
  -3  10   8      533.27      545.96     41.82 o
  -2  10   8        1.68        4.10      7.97 o
  -1  10   8       12.10       15.75      5.66 o
   0  10   8       21.47        5.54      7.32 o
   1  10   8      899.77      970.39     56.39 o
   2  10   8      971.69      978.45     59.03 o
  -3  11   8      108.29      105.30     18.72 o
  -2  11   8      169.87      137.89     29.50 o
  -1  11   8      107.83       86.95     16.78 o
   0  11   8       82.62       92.08     16.58 o
  -2  12   8       84.16       67.77     10.46 o
  -1  12   8       10.62       10.12      6.16 o
  -6   1   9      470.97      484.75     65.06 o
  -5   1   9      144.61      142.73     16.12 o
  -4   1   9     1387.37     1349.44     47.33 o
  -3   1   9      320.02      315.86     27.13 o
  -2   1   9     2472.22     2368.36     59.27 o
  -1   1   9      983.21      932.46     52.09 o
   0   1   9      204.31      181.32     11.25 o
   1   1   9     1247.93     1234.55     49.12 o
   2   1   9     1085.66     1055.61     39.17 o
   3   1   9      574.58      593.97     38.02 o
   4   1   9      436.71      470.95     39.42 o
  -6   2   9      191.21      197.63     19.49 o
  -5   2   9      849.39      826.47     44.35 o
  -4   2   9       46.62       36.71      8.75 o
  -3   2   9     1240.47     1218.62     54.58 o
  -2   2   9      102.97       79.20     14.22 o
  -1   2   9       31.76       26.72      5.74 o
   0   2   9       30.38       24.74      4.08 o
   1   2   9       63.45       64.89     10.13 o
   2   2   9     3064.70     3106.11     67.07 o
   3   2   9      798.22      798.30     35.13 o
   4   2   9        0.27        8.73      6.74 o
  -5   3   9      291.77      322.66     24.38 o
  -4   3   9       35.80       25.38     14.11 o
  -3   3   9      691.11      640.39     31.46 o
  -2   3   9        9.28        6.11      4.92 o
  -1   3   9      282.09      318.67     22.82 o
   0   3   9        8.79       19.39      8.85 o
   1   3   9      126.29      109.41     12.89 o
   2   3   9      664.63      634.90     34.56 o
   3   3   9       23.55       30.40      7.04 o
  -5   4   9      370.23      355.12     25.22 o
  -4   4   9        4.74        5.70      7.89 o
  -3   4   9     1036.19     1127.24     62.86 o
  -2   4   9      697.77      684.62     47.54 o
  -1   4   9      621.17      620.83     30.14 o
   0   4   9      509.08      548.49     41.11 o
   1   4   9      101.28       80.53     10.77 o
   2   4   9      490.97      522.99     27.35 o
   4   4   9       45.60       32.07      9.80 o
  -6   5   9      214.83      233.21     28.21 o
  -5   5   9       22.80       16.26      8.02 o
  -4   5   9       67.60       65.64     16.75 o
  -3   5   9      972.07      882.31     55.18 o
  -2   5   9      342.39      333.36     32.62 o
  -1   5   9      131.85      115.60     13.22 o
   0   5   9      213.43      205.30     25.51 o
   1   5   9       94.29       77.24     15.80 o
   2   5   9       87.28       78.91     17.90 o
   3   5   9       23.01       14.94      8.59 o
  -6   6   9      885.92      908.32     54.75 o
  -4   6   9      138.70      141.39     23.64 o
  -3   6   9      120.74       96.40     19.33 o
  -2   6   9      890.62      834.26     63.68 o
  -1   6   9     1460.79     1438.96     45.87 o
   0   6   9     1479.40     1464.30     68.44 o
   1   6   9      126.96      123.32     20.70 o
   3   6   9      107.29      114.18     19.52 o
  -4   7   9       10.57       -1.28      5.99 o
  -3   7   9       55.10       55.64     13.58 o
  -2   7   9      194.82      216.49     18.85 o
  -1   7   9      462.46      479.16     39.47 o
   0   7   9      222.80      253.58     29.40 o
   1   7   9      278.14      321.92     33.35 o
   2   7   9        4.60        4.03      8.66 o
  -3   8   9      268.75      243.46     29.30 o
  -2   8   9        2.23        2.67      5.67 o
  -1   8   9      171.51      175.96     24.54 o
   0   8   9      550.62      553.05     43.03 o
   2   8   9        1.98        6.58      6.77 o
  -3   9   9      330.32      363.99     35.77 o
  -2   9   9       41.75       28.55     10.54 o
  -2  10   9       55.95       48.88     12.83 o
  -4   0  10      529.61      468.95     42.12 o
  -3   0  10      629.06      530.94     43.16 o
  -2   0  10     2670.67     2538.52     92.56 o
  -1   0  10       69.47       78.68     15.92 o
   0   0  10        4.02       -6.11      6.11 o
   1   0  10     1681.13     1689.02     73.73 o
  -4   1  10       62.00       40.93     12.16 o
  -3   1  10      748.91      750.98     81.52 o
  -2   1  10       51.58       52.64      9.25 o
  -1   1  10        1.09        1.79      5.18 o
   0   1  10       44.98       39.41      8.37 o
   1   1  10        0.80       17.19      9.94 o
   2   1  10      432.86      423.12     37.10 o
  -4   2  10      147.05      157.78     26.33 o
  -3   2  10       97.73       83.15     13.18 o
  -2   2  10      916.01      885.53     70.50 o
  -1   2  10       77.99       73.82     11.78 o
   0   2  10      463.31      470.91     39.24 o
   1   2  10      515.38      510.27     39.50 o
   2   2  10       22.80       45.42     12.59 o
  -3   3  10     1445.59     1386.54     59.11 o
  -2   3  10       46.58       38.44      8.36 o
  -1   3  10       87.70       78.76     11.16 o
   1   3  10      130.62      145.70     20.97 o
   2   3  10     1880.12     1890.42     75.20 o
  -3   4  10      137.74      136.23     15.39 o
  -2   4  10       25.40       38.62     13.75 o
  -3   5  10      396.57      387.15     38.14 o
  -2   5  10      120.95      116.79     20.92 o
  -2   6  10       47.42       46.01     14.31 o
 
